# Supplementary material for: Groups and scores: the decline of cooperation
Source: J R Soc Interface. 2018 Jul 4;15(144):20180158. doi: 10.1098/rsif.2018.0158 (PMC6073651; doi:10.1098/rsif.2018.0158)
Supplement: Dataset [file rsif20180158supp2.tar]

Archive with 1 entries (1 files):
- data_star.csv
