# Supplementary material for: Groups and scores: the decline of cooperation
Source: J R Soc Interface. 2018 Jul 4;15(144):20180158. doi: 10.1098/rsif.2018.0158 (PMC6073651; doi:10.1098/rsif.2018.0158)
Supplement: Dataset [file rsif20180158supp2.tar › data_star.csv]

Session	Treatment	Period	Subject	Group	Contributed	Profit	NumOfContr	Order	ID	Image	GiveStars	PlayerIdent
“3a”	“no_scoring”	1	1	3	0	1.5	1	1	1	NA	NA	1
“3a”	“no_scoring”	1	2	2	1	2	4	1	1	NA	NA	2
“3a”	“no_scoring”	1	3	1	1	1	2	1	1	NA	NA	3
“3a”	“no_scoring”	1	4	4	0	2.5	3	1	1	NA	NA	4
“3a”	“no_scoring”	1	5	2	1	2	4	1	1	NA	NA	5
“3a”	“no_scoring”	1	6	1	0	2	2	1	1	NA	NA	6
“3a”	“no_scoring”	1	7	3	1	0.5	1	1	1	NA	NA	7
“3a”	“no_scoring”	1	8	4	1	1.5	3	1	1	NA	NA	8
“3a”	“no_scoring”	1	9	2	1	2	4	1	1	NA	NA	9
“3a”	“no_scoring”	1	10	3	0	1.5	1	1	1	NA	NA	10
“3a”	“no_scoring”	1	11	1	1	1	2	1	1	NA	NA	11
“3a”	“no_scoring”	1	12	4	1	1.5	3	1	1	NA	NA	12
“3a”	“no_scoring”	1	13	3	0	1.5	1	1	1	NA	NA	13
“3a”	“no_scoring”	1	14	4	1	1.5	3	1	1	NA	NA	14
“3a”	“no_scoring”	1	15	1	0	2	2	1	1	NA	NA	15
“3a”	“no_scoring”	1	16	2	1	2	4	1	1	NA	NA	16
“3a”	“no_scoring”	2	1	3	0	2	2	1	1	NA	NA	1
“3a”	“no_scoring”	2	2	3	1	1	2	1	1	NA	NA	2
“3a”	“no_scoring”	2	3	1	0	1.5	1	1	1	NA	NA	3
“3a”	“no_scoring”	2	4	1	0	1.5	1	1	1	NA	NA	4
“3a”	“no_scoring”	2	5	1	0	1.5	1	1	1	NA	NA	5
“3a”	“no_scoring”	2	6	2	1	1	2	1	1	NA	NA	6
“3a”	“no_scoring”	2	7	4	0	2	2	1	1	NA	NA	7
“3a”	“no_scoring”	2	8	2	0	2	2	1	1	NA	NA	8
“3a”	“no_scoring”	2	9	4	1	1	2	1	1	NA	NA	9
“3a”	“no_scoring”	2	10	2	0	2	2	1	1	NA	NA	10
“3a”	“no_scoring”	2	11	1	1	0.5	1	1	1	NA	NA	11
“3a”	“no_scoring”	2	12	4	0	2	2	1	1	NA	NA	12
“3a”	“no_scoring”	2	13	3	0	2	2	1	1	NA	NA	13
“3a”	“no_scoring”	2	14	2	1	1	2	1	1	NA	NA	14
“3a”	“no_scoring”	2	15	3	1	1	2	1	1	NA	NA	15
“3a”	“no_scoring”	2	16	4	1	1	2	1	1	NA	NA	16
“3a”	“no_scoring”	3	1	3	0	2.5	3	1	1	NA	NA	1
“3a”	“no_scoring”	3	2	3	1	1.5	3	1	1	NA	NA	2
“3a”	“no_scoring”	3	3	2	1	1.5	3	1	1	NA	NA	3
“3a”	“no_scoring”	3	4	2	0	2.5	3	1	1	NA	NA	4
“3a”	“no_scoring”	3	5	2	1	1.5	3	1	1	NA	NA	5
“3a”	“no_scoring”	3	6	4	1	1.5	3	1	1	NA	NA	6
“3a”	“no_scoring”	3	7	2	1	1.5	3	1	1	NA	NA	7
“3a”	“no_scoring”	3	8	1	0	1.5	1	1	1	NA	NA	8
“3a”	“no_scoring”	3	9	4	1	1.5	3	1	1	NA	NA	9
“3a”	“no_scoring”	3	10	3	1	1.5	3	1	1	NA	NA	10
“3a”	“no_scoring”	3	11	1	0	1.5	1	1	1	NA	NA	11
“3a”	“no_scoring”	3	12	1	1	0.5	1	1	1	NA	NA	12
“3a”	“no_scoring”	3	13	1	0	1.5	1	1	1	NA	NA	13
“3a”	“no_scoring”	3	14	3	1	1.5	3	1	1	NA	NA	14
“3a”	“no_scoring”	3	15	4	1	1.5	3	1	1	NA	NA	15
“3a”	“no_scoring”	3	16	4	0	2.5	3	1	1	NA	NA	16
“3a”	“no_scoring”	4	1	2	0	1.5	1	1	1	NA	NA	1
“3a”	“no_scoring”	4	2	4	1	1	2	1	1	NA	NA	2
“3a”	“no_scoring”	4	3	1	0	2	2	1	1	NA	NA	3
“3a”	“no_scoring”	4	4	4	0	2	2	1	1	NA	NA	4
“3a”	“no_scoring”	4	5	1	0	2	2	1	1	NA	NA	5
“3a”	“no_scoring”	4	6	1	1	1	2	1	1	NA	NA	6
“3a”	“no_scoring”	4	7	3	0	1	0	1	1	NA	NA	7
“3a”	“no_scoring”	4	8	3	0	1	0	1	1	NA	NA	8
“3a”	“no_scoring”	4	9	4	0	2	2	1	1	NA	NA	9
“3a”	“no_scoring”	4	10	2	1	0.5	1	1	1	NA	NA	10
“3a”	“no_scoring”	4	11	3	0	1	0	1	1	NA	NA	11
“3a”	“no_scoring”	4	12	4	1	1	2	1	1	NA	NA	12
“3a”	“no_scoring”	4	13	3	0	1	0	1	1	NA	NA	13
“3a”	“no_scoring”	4	14	2	0	1.5	1	1	1	NA	NA	14
“3a”	“no_scoring”	4	15	1	1	1	2	1	1	NA	NA	15
“3a”	“no_scoring”	4	16	2	0	1.5	1	1	1	NA	NA	16
“3a”	“no_scoring”	5	1	2	0	1.5	1	1	1	NA	NA	1
“3a”	“no_scoring”	5	2	4	1	1	2	1	1	NA	NA	2
“3a”	“no_scoring”	5	3	1	1	1	2	1	1	NA	NA	3
“3a”	“no_scoring”	5	4	3	0	1	0	1	1	NA	NA	4
“3a”	“no_scoring”	5	5	2	0	1.5	1	1	1	NA	NA	5
“3a”	“no_scoring”	5	6	2	1	0.5	1	1	1	NA	NA	6
“3a”	“no_scoring”	5	7	3	0	1	0	1	1	NA	NA	7
“3a”	“no_scoring”	5	8	4	0	2	2	1	1	NA	NA	8
“3a”	“no_scoring”	5	9	4	0	2	2	1	1	NA	NA	9
“3a”	“no_scoring”	5	10	1	0	2	2	1	1	NA	NA	10
“3a”	“no_scoring”	5	11	3	0	1	0	1	1	NA	NA	11
“3a”	“no_scoring”	5	12	1	1	1	2	1	1	NA	NA	12
“3a”	“no_scoring”	5	13	2	0	1.5	1	1	1	NA	NA	13
“3a”	“no_scoring”	5	14	3	0	1	0	1	1	NA	NA	14
“3a”	“no_scoring”	5	15	1	0	2	2	1	1	NA	NA	15
“3a”	“no_scoring”	5	16	4	1	1	2	1	1	NA	NA	16
“3a”	“no_scoring”	6	1	2	0	1.5	1	1	1	NA	NA	1
“3a”	“no_scoring”	6	2	4	1	1	2	1	1	NA	NA	2
“3a”	“no_scoring”	6	3	3	1	1	2	1	1	NA	NA	3
“3a”	“no_scoring”	6	4	3	1	1	2	1	1	NA	NA	4
“3a”	“no_scoring”	6	5	1	1	0.5	1	1	1	NA	NA	5
“3a”	“no_scoring”	6	6	3	0	2	2	1	1	NA	NA	6
“3a”	“no_scoring”	6	7	1	0	1.5	1	1	1	NA	NA	7
“3a”	“no_scoring”	6	8	2	0	1.5	1	1	1	NA	NA	8
“3a”	“no_scoring”	6	9	4	0	2	2	1	1	NA	NA	9
“3a”	“no_scoring”	6	10	2	0	1.5	1	1	1	NA	NA	10
“3a”	“no_scoring”	6	11	3	0	2	2	1	1	NA	NA	11
“3a”	“no_scoring”	6	12	4	0	2	2	1	1	NA	NA	12
“3a”	“no_scoring”	6	13	1	0	1.5	1	1	1	NA	NA	13
“3a”	“no_scoring”	6	14	2	1	0.5	1	1	1	NA	NA	14
“3a”	“no_scoring”	6	15	4	1	1	2	1	1	NA	NA	15
“3a”	“no_scoring”	6	16	1	0	1.5	1	1	1	NA	NA	16
“3a”	“no_scoring”	7	1	2	0	1.5	1	1	1	NA	NA	1
“3a”	“no_scoring”	7	2	3	1	1	2	1	1	NA	NA	2
“3a”	“no_scoring”	7	3	4	0	2	2	1	1	NA	NA	3
“3a”	“no_scoring”	7	4	4	0	2	2	1	1	NA	NA	4
“3a”	“no_scoring”	7	5	2	0	1.5	1	1	1	NA	NA	5
“3a”	“no_scoring”	7	6	1	1	2	4	1	1	NA	NA	6
“3a”	“no_scoring”	7	7	4	1	1	2	1	1	NA	NA	7
“3a”	“no_scoring”	7	8	4	1	1	2	1	1	NA	NA	8
“3a”	“no_scoring”	7	9	2	1	0.5	1	1	1	NA	NA	9
“3a”	“no_scoring”	7	10	3	0	2	2	1	1	NA	NA	10
“3a”	“no_scoring”	7	11	3	0	2	2	1	1	NA	NA	11
“3a”	“no_scoring”	7	12	1	1	2	4	1	1	NA	NA	12
“3a”	“no_scoring”	7	13	3	1	1	2	1	1	NA	NA	13
“3a”	“no_scoring”	7	14	2	0	1.5	1	1	1	NA	NA	14
“3a”	“no_scoring”	7	15	1	1	2	4	1	1	NA	NA	15
“3a”	“no_scoring”	7	16	1	1	2	4	1	1	NA	NA	16
“3a”	“no_scoring”	8	1	4	0	1.5	1	1	1	NA	NA	1
“3a”	“no_scoring”	8	2	1	1	1	2	1	1	NA	NA	2
“3a”	“no_scoring”	8	3	2	0	2	2	1	1	NA	NA	3
“3a”	“no_scoring”	8	4	1	0	2	2	1	1	NA	NA	4
“3a”	“no_scoring”	8	5	3	0	1.5	1	1	1	NA	NA	5
“3a”	“no_scoring”	8	6	4	1	0.5	1	1	1	NA	NA	6
“3a”	“no_scoring”	8	7	4	0	1.5	1	1	1	NA	NA	7
“3a”	“no_scoring”	8	8	3	0	1.5	1	1	1	NA	NA	8
“3a”	“no_scoring”	8	9	1	0	2	2	1	1	NA	NA	9
“3a”	“no_scoring”	8	10	2	1	1	2	1	1	NA	NA	10
“3a”	“no_scoring”	8	11	4	0	1.5	1	1	1	NA	NA	11
“3a”	“no_scoring”	8	12	2	1	1	2	1	1	NA	NA	12
“3a”	“no_scoring”	8	13	3	0	1.5	1	1	1	NA	NA	13
“3a”	“no_scoring”	8	14	1	1	1	2	1	1	NA	NA	14
“3a”	“no_scoring”	8	15	3	1	0.5	1	1	1	NA	NA	15
“3a”	“no_scoring”	8	16	2	0	2	2	1	1	NA	NA	16
“3a”	“no_scoring”	9	1	3	0	2	2	1	1	NA	NA	1
“3a”	“no_scoring”	9	2	1	1	1	2	1	1	NA	NA	2
“3a”	“no_scoring”	9	3	2	1	1	2	1	1	NA	NA	3
“3a”	“no_scoring”	9	4	4	0	1.5	1	1	1	NA	NA	4
“3a”	“no_scoring”	9	5	1	0	2	2	1	1	NA	NA	5
“3a”	“no_scoring”	9	6	4	0	1.5	1	1	1	NA	NA	6
“3a”	“no_scoring”	9	7	2	0	2	2	1	1	NA	NA	7
“3a”	“no_scoring”	9	8	1	0	2	2	1	1	NA	NA	8
“3a”	“no_scoring”	9	9	3	1	1	2	1	1	NA	NA	9
“3a”	“no_scoring”	9	10	1	1	1	2	1	1	NA	NA	10
“3a”	“no_scoring”	9	11	2	0	2	2	1	1	NA	NA	11
“3a”	“no_scoring”	9	12	2	1	1	2	1	1	NA	NA	12
“3a”	“no_scoring”	9	13	4	0	1.5	1	1	1	NA	NA	13
“3a”	“no_scoring”	9	14	3	1	1	2	1	1	NA	NA	14
“3a”	“no_scoring”	9	15	3	0	2	2	1	1	NA	NA	15
“3a”	“no_scoring”	9	16	4	1	0.5	1	1	1	NA	NA	16
“3a”	“no_scoring”	10	1	4	0	2	2	1	1	NA	NA	1
“3a”	“no_scoring”	10	2	3	1	0.5	1	1	1	NA	NA	2
“3a”	“no_scoring”	10	3	1	1	0.5	1	1	1	NA	NA	3
“3a”	“no_scoring”	10	4	4	1	1	2	1	1	NA	NA	4
“3a”	“no_scoring”	10	5	1	0	1.5	1	1	1	NA	NA	5
“3a”	“no_scoring”	10	6	2	0	1.5	1	1	1	NA	NA	6
“3a”	“no_scoring”	10	7	3	0	1.5	1	1	1	NA	NA	7
“3a”	“no_scoring”	10	8	2	0	1.5	1	1	1	NA	NA	8
“3a”	“no_scoring”	10	9	2	1	0.5	1	1	1	NA	NA	9
“3a”	“no_scoring”	10	10	1	0	1.5	1	1	1	NA	NA	10
“3a”	“no_scoring”	10	11	2	0	1.5	1	1	1	NA	NA	11
“3a”	“no_scoring”	10	12	4	1	1	2	1	1	NA	NA	12
“3a”	“no_scoring”	10	13	3	0	1.5	1	1	1	NA	NA	13
“3a”	“no_scoring”	10	14	3	0	1.5	1	1	1	NA	NA	14
“3a”	“no_scoring”	10	15	4	0	2	2	1	1	NA	NA	15
“3a”	“no_scoring”	10	16	1	0	1.5	1	1	1	NA	NA	16
“3a”	“no_scoring”	11	1	2	0	1	0	1	1	NA	NA	1
“3a”	“no_scoring”	11	2	1	1	0.5	1	1	1	NA	NA	2
“3a”	“no_scoring”	11	3	2	0	1	0	1	1	NA	NA	3
“3a”	“no_scoring”	11	4	3	0	1	0	1	1	NA	NA	4
“3a”	“no_scoring”	11	5	1	0	1.5	1	1	1	NA	NA	5
“3a”	“no_scoring”	11	6	3	0	1	0	1	1	NA	NA	6
“3a”	“no_scoring”	11	7	3	0	1	0	1	1	NA	NA	7
“3a”	“no_scoring”	11	8	2	0	1	0	1	1	NA	NA	8
“3a”	“no_scoring”	11	9	3	0	1	0	1	1	NA	NA	9
“3a”	“no_scoring”	11	10	1	0	1.5	1	1	1	NA	NA	10
“3a”	“no_scoring”	11	11	4	0	2	2	1	1	NA	NA	11
“3a”	“no_scoring”	11	12	2	0	1	0	1	1	NA	NA	12
“3a”	“no_scoring”	11	13	4	0	2	2	1	1	NA	NA	13
“3a”	“no_scoring”	11	14	4	1	1	2	1	1	NA	NA	14
“3a”	“no_scoring”	11	15	4	1	1	2	1	1	NA	NA	15
“3a”	“no_scoring”	11	16	1	0	1.5	1	1	1	NA	NA	16
“3a”	“no_scoring”	12	1	4	0	1.5	1	1	1	NA	NA	1
“3a”	“no_scoring”	12	2	4	1	0.5	1	1	1	NA	NA	2
“3a”	“no_scoring”	12	3	1	0	1.5	1	1	1	NA	NA	3
“3a”	“no_scoring”	12	4	2	0	1	0	1	1	NA	NA	4
“3a”	“no_scoring”	12	5	4	0	1.5	1	1	1	NA	NA	5
“3a”	“no_scoring”	12	6	3	0	1	0	1	1	NA	NA	6
“3a”	“no_scoring”	12	7	1	0	1.5	1	1	1	NA	NA	7
“3a”	“no_scoring”	12	8	3	0	1	0	1	1	NA	NA	8
“3a”	“no_scoring”	12	9	2	0	1	0	1	1	NA	NA	9
“3a”	“no_scoring”	12	10	3	0	1	0	1	1	NA	NA	10
“3a”	“no_scoring”	12	11	2	0	1	0	1	1	NA	NA	11
“3a”	“no_scoring”	12	12	4	0	1.5	1	1	1	NA	NA	12
“3a”	“no_scoring”	12	13	1	0	1.5	1	1	1	NA	NA	13
“3a”	“no_scoring”	12	14	3	0	1	0	1	1	NA	NA	14
“3a”	“no_scoring”	12	15	2	0	1	0	1	1	NA	NA	15
“3a”	“no_scoring”	12	16	1	1	0.5	1	1	1	NA	NA	16
“3a”	“no_scoring”	13	1	4	0	2	2	1	1	NA	NA	1
“3a”	“no_scoring”	13	2	4	1	1	2	1	1	NA	NA	2
“3a”	“no_scoring”	13	3	4	1	1	2	1	1	NA	NA	3
“3a”	“no_scoring”	13	4	2	0	1.5	1	1	1	NA	NA	4
“3a”	“no_scoring”	13	5	1	0	1	0	1	1	NA	NA	5
“3a”	“no_scoring”	13	6	4	0	2	2	1	1	NA	NA	6
“3a”	“no_scoring”	13	7	2	1	0.5	1	1	1	NA	NA	7
“3a”	“no_scoring”	13	8	1	0	1	0	1	1	NA	NA	8
“3a”	“no_scoring”	13	9	2	0	1.5	1	1	1	NA	NA	9
“3a”	“no_scoring”	13	10	3	1	1	2	1	1	NA	NA	10
“3a”	“no_scoring”	13	11	1	0	1	0	1	1	NA	NA	11
“3a”	“no_scoring”	13	12	2	0	1.5	1	1	1	NA	NA	12
“3a”	“no_scoring”	13	13	1	0	1	0	1	1	NA	NA	13
“3a”	“no_scoring”	13	14	3	1	1	2	1	1	NA	NA	14
“3a”	“no_scoring”	13	15	3	0	2	2	1	1	NA	NA	15
“3a”	“no_scoring”	13	16	3	0	2	2	1	1	NA	NA	16
“3a”	“no_scoring”	14	1	3	0	1	0	1	1	NA	NA	1
“3a”	“no_scoring”	14	2	4	1	1	2	1	1	NA	NA	2
“3a”	“no_scoring”	14	3	1	1	1	2	1	1	NA	NA	3
“3a”	“no_scoring”	14	4	3	0	1	0	1	1	NA	NA	4
“3a”	“no_scoring”	14	5	2	0	1	0	1	1	NA	NA	5
“3a”	“no_scoring”	14	6	4	0	2	2	1	1	NA	NA	6
“3a”	“no_scoring”	14	7	1	0	2	2	1	1	NA	NA	7
“3a”	“no_scoring”	14	8	2	0	1	0	1	1	NA	NA	8
“3a”	“no_scoring”	14	9	2	0	1	0	1	1	NA	NA	9
“3a”	“no_scoring”	14	10	1	1	1	2	1	1	NA	NA	10
“3a”	“no_scoring”	14	11	1	0	2	2	1	1	NA	NA	11
“3a”	“no_scoring”	14	12	2	0	1	0	1	1	NA	NA	12
“3a”	“no_scoring”	14	13	4	1	1	2	1	1	NA	NA	13
“3a”	“no_scoring”	14	14	4	0	2	2	1	1	NA	NA	14
“3a”	“no_scoring”	14	15	3	0	1	0	1	1	NA	NA	15
“3a”	“no_scoring”	14	16	3	0	1	0	1	1	NA	NA	16
“3a”	“no_scoring”	15	1	1	0	1.5	1	1	1	NA	NA	1
“3a”	“no_scoring”	15	2	1	1	0.5	1	1	1	NA	NA	2
“3a”	“no_scoring”	15	3	3	1	1	2	1	1	NA	NA	3
“3a”	“no_scoring”	15	4	2	0	1.5	1	1	1	NA	NA	4
“3a”	“no_scoring”	15	5	2	0	1.5	1	1	1	NA	NA	5
“3a”	“no_scoring”	15	6	4	0	1	0	1	1	NA	NA	6
“3a”	“no_scoring”	15	7	4	0	1	0	1	1	NA	NA	7
“3a”	“no_scoring”	15	8	1	0	1.5	1	1	1	NA	NA	8
“3a”	“no_scoring”	15	9	1	0	1.5	1	1	1	NA	NA	9
“3a”	“no_scoring”	15	10	2	0	1.5	1	1	1	NA	NA	10
“3a”	“no_scoring”	15	11	3	0	2	2	1	1	NA	NA	11
“3a”	“no_scoring”	15	12	3	0	2	2	1	1	NA	NA	12
“3a”	“no_scoring”	15	13	4	0	1	0	1	1	NA	NA	13
“3a”	“no_scoring”	15	14	3	1	1	2	1	1	NA	NA	14
“3a”	“no_scoring”	15	15	2	1	0.5	1	1	1	NA	NA	15
“3a”	“no_scoring”	15	16	4	0	1	0	1	1	NA	NA	16
“3a”	“no_scoring”	16	1	4	0	1	0	1	1	NA	NA	1
“3a”	“no_scoring”	16	2	1	1	1	2	1	1	NA	NA	2
“3a”	“no_scoring”	16	3	1	1	1	2	1	1	NA	NA	3
“3a”	“no_scoring”	16	4	3	1	1	2	1	1	NA	NA	4
“3a”	“no_scoring”	16	5	1	0	2	2	1	1	NA	NA	5
“3a”	“no_scoring”	16	6	2	0	1.5	1	1	1	NA	NA	6
“3a”	“no_scoring”	16	7	4	0	1	0	1	1	NA	NA	7
“3a”	“no_scoring”	16	8	4	0	1	0	1	1	NA	NA	8
“3a”	“no_scoring”	16	9	2	1	0.5	1	1	1	NA	NA	9
“3a”	“no_scoring”	16	10	3	0	2	2	1	1	NA	NA	10
“3a”	“no_scoring”	16	11	3	0	2	2	1	1	NA	NA	11
“3a”	“no_scoring”	16	12	2	0	1.5	1	1	1	NA	NA	12
“3a”	“no_scoring”	16	13	1	0	2	2	1	1	NA	NA	13
“3a”	“no_scoring”	16	14	4	0	1	0	1	1	NA	NA	14
“3a”	“no_scoring”	16	15	3	1	1	2	1	1	NA	NA	15
“3a”	“no_scoring”	16	16	2	0	1.5	1	1	1	NA	NA	16
“3a”	“no_scoring”	17	1	3	0	1.5	1	1	1	NA	NA	1
“3a”	“no_scoring”	17	2	2	1	0.5	1	1	1	NA	NA	2
“3a”	“no_scoring”	17	3	2	0	1.5	1	1	1	NA	NA	3
“3a”	“no_scoring”	17	4	2	0	1.5	1	1	1	NA	NA	4
“3a”	“no_scoring”	17	5	1	0	1	0	1	1	NA	NA	5
“3a”	“no_scoring”	17	6	3	0	1.5	1	1	1	NA	NA	6
“3a”	“no_scoring”	17	7	4	0	1.5	1	1	1	NA	NA	7
“3a”	“no_scoring”	17	8	4	0	1.5	1	1	1	NA	NA	8
“3a”	“no_scoring”	17	9	1	0	1	0	1	1	NA	NA	9
“3a”	“no_scoring”	17	10	4	1	0.5	1	1	1	NA	NA	10
“3a”	“no_scoring”	17	11	3	0	1.5	1	1	1	NA	NA	11
“3a”	“no_scoring”	17	12	4	0	1.5	1	1	1	NA	NA	12
“3a”	“no_scoring”	17	13	1	0	1	0	1	1	NA	NA	13
“3a”	“no_scoring”	17	14	3	1	0.5	1	1	1	NA	NA	14
“3a”	“no_scoring”	17	15	2	0	1.5	1	1	1	NA	NA	15
“3a”	“no_scoring”	17	16	1	0	1	0	1	1	NA	NA	16
“3a”	“no_scoring”	18	1	1	0	1.5	1	1	1	NA	NA	1
“3a”	“no_scoring”	18	2	2	1	0.5	1	1	1	NA	NA	2
“3a”	“no_scoring”	18	3	2	0	1.5	1	1	1	NA	NA	3
“3a”	“no_scoring”	18	4	1	0	1.5	1	1	1	NA	NA	4
“3a”	“no_scoring”	18	5	3	0	1	0	1	1	NA	NA	5
“3a”	“no_scoring”	18	6	2	0	1.5	1	1	1	NA	NA	6
“3a”	“no_scoring”	18	7	1	0	1.5	1	1	1	NA	NA	7
“3a”	“no_scoring”	18	8	4	1	0.5	1	1	1	NA	NA	8
“3a”	“no_scoring”	18	9	3	0	1	0	1	1	NA	NA	9
“3a”	“no_scoring”	18	10	3	0	1	0	1	1	NA	NA	10
“3a”	“no_scoring”	18	11	4	0	1.5	1	1	1	NA	NA	11
“3a”	“no_scoring”	18	12	1	1	0.5	1	1	1	NA	NA	12
“3a”	“no_scoring”	18	13	3	0	1	0	1	1	NA	NA	13
“3a”	“no_scoring”	18	14	2	0	1.5	1	1	1	NA	NA	14
“3a”	“no_scoring”	18	15	4	0	1.5	1	1	1	NA	NA	15
“3a”	“no_scoring”	18	16	4	0	1.5	1	1	1	NA	NA	16
“3a”	“no_scoring”	19	1	4	0	1.5	1	1	1	NA	NA	1
“3a”	“no_scoring”	19	2	1	1	0.5	1	1	1	NA	NA	2
“3a”	“no_scoring”	19	3	3	0	1.5	1	1	1	NA	NA	3
“3a”	“no_scoring”	19	4	3	0	1.5	1	1	1	NA	NA	4
“3a”	“no_scoring”	19	5	1	0	1.5	1	1	1	NA	NA	5
“3a”	“no_scoring”	19	6	1	0	1.5	1	1	1	NA	NA	6
“3a”	“no_scoring”	19	7	3	1	0.5	1	1	1	NA	NA	7
“3a”	“no_scoring”	19	8	4	1	0.5	1	1	1	NA	NA	8
“3a”	“no_scoring”	19	9	1	0	1.5	1	1	1	NA	NA	9
“3a”	“no_scoring”	19	10	3	0	1.5	1	1	1	NA	NA	10
“3a”	“no_scoring”	19	11	2	0	2	2	1	1	NA	NA	11
“3a”	“no_scoring”	19	12	2	1	1	2	1	1	NA	NA	12
“3a”	“no_scoring”	19	13	4	0	1.5	1	1	1	NA	NA	13
“3a”	“no_scoring”	19	14	2	1	1	2	1	1	NA	NA	14
“3a”	“no_scoring”	19	15	4	0	1.5	1	1	1	NA	NA	15
“3a”	“no_scoring”	19	16	2	0	2	2	1	1	NA	NA	16
“3a”	“image_scoring”	1	1	1	0	2	2	2	2	0	NA	1
“3a”	“image_scoring”	1	2	1	1	1	2	2	2	1	NA	2
“3a”	“image_scoring”	1	3	4	1	1.5	3	2	2	1	NA	3
“3a”	“image_scoring”	1	4	1	0	2	2	2	2	0	NA	4
“3a”	“image_scoring”	1	5	3	0	2	2	2	2	0	NA	5
“3a”	“image_scoring”	1	6	4	0	2.5	3	2	2	0	NA	6
“3a”	“image_scoring”	1	7	4	1	1.5	3	2	2	1	NA	7
“3a”	“image_scoring”	1	8	2	1	1.5	3	2	2	1	NA	8
“3a”	“image_scoring”	1	9	4	1	1.5	3	2	2	1	NA	9
“3a”	“image_scoring”	1	10	2	0	2.5	3	2	2	0	NA	10
“3a”	“image_scoring”	1	11	2	1	1.5	3	2	2	1	NA	11
“3a”	“image_scoring”	1	12	1	1	1	2	2	2	1	NA	12
“3a”	“image_scoring”	1	13	3	0	2	2	2	2	0	NA	13
“3a”	“image_scoring”	1	14	3	1	1	2	2	2	1	NA	14
“3a”	“image_scoring”	1	15	2	1	1.5	3	2	2	1	NA	15
“3a”	“image_scoring”	1	16	3	1	1	2	2	2	1	NA	16
“3a”	“image_scoring”	2	1	3	0	1.5	1	2	2	0	NA	1
“3a”	“image_scoring”	2	2	3	1	0.5	1	2	2	1	NA	2
“3a”	“image_scoring”	2	3	1	0	2.5	3	2	2	0	NA	3
“3a”	“image_scoring”	2	4	3	0	1.5	1	2	2	0	NA	4
“3a”	“image_scoring”	2	5	2	0	1.5	1	2	2	0	NA	5
“3a”	“image_scoring”	2	6	4	0	2	2	2	2	0	NA	6
“3a”	“image_scoring”	2	7	4	1	1	2	2	2	1	NA	7
“3a”	“image_scoring”	2	8	2	0	1.5	1	2	2	0	NA	8
“3a”	“image_scoring”	2	9	1	1	1.5	3	2	2	1	NA	9
“3a”	“image_scoring”	2	10	2	0	1.5	1	2	2	0	NA	10
“3a”	“image_scoring”	2	11	1	1	1.5	3	2	2	1	NA	11
“3a”	“image_scoring”	2	12	1	1	1.5	3	2	2	1	NA	12
“3a”	“image_scoring”	2	13	4	0	2	2	2	2	0	NA	13
“3a”	“image_scoring”	2	14	3	0	1.5	1	2	2	0	NA	14
“3a”	“image_scoring”	2	15	2	1	0.5	1	2	2	1	NA	15
“3a”	“image_scoring”	2	16	4	1	1	2	2	2	1	NA	16
“3a”	“image_scoring”	3	1	3	0	2	2	2	2	0	NA	1
“3a”	“image_scoring”	3	2	1	1	1	2	2	2	1	NA	2
“3a”	“image_scoring”	3	3	2	1	1.5	3	2	2	1	NA	3
“3a”	“image_scoring”	3	4	4	0	1.5	1	2	2	0	NA	4
“3a”	“image_scoring”	3	5	1	0	2	2	2	2	0	NA	5
“3a”	“image_scoring”	3	6	4	0	1.5	1	2	2	0	NA	6
“3a”	“image_scoring”	3	7	1	1	1	2	2	2	1	NA	7
“3a”	“image_scoring”	3	8	4	0	1.5	1	2	2	0	NA	8
“3a”	“image_scoring”	3	9	3	1	1	2	2	2	1	NA	9
“3a”	“image_scoring”	3	10	4	1	0.5	1	2	2	1	NA	10
“3a”	“image_scoring”	3	11	3	0	2	2	2	2	0	NA	11
“3a”	“image_scoring”	3	12	2	1	1.5	3	2	2	1	NA	12
“3a”	“image_scoring”	3	13	2	0	2.5	3	2	2	0	NA	13
“3a”	“image_scoring”	3	14	3	1	1	2	2	2	1	NA	14
“3a”	“image_scoring”	3	15	2	1	1.5	3	2	2	1	NA	15
“3a”	“image_scoring”	3	16	1	0	2	2	2	2	0	NA	16
“3a”	“image_scoring”	4	1	4	0	1.5	1	2	2	0	NA	1
“3a”	“image_scoring”	4	2	2	1	0.5	1	2	2	1	NA	2
“3a”	“image_scoring”	4	3	4	0	1.5	1	2	2	0	NA	3
“3a”	“image_scoring”	4	4	3	0	1	0	2	2	0	NA	4
“3a”	“image_scoring”	4	5	3	0	1	0	2	2	0	NA	5
“3a”	“image_scoring”	4	6	2	0	1.5	1	2	2	0	NA	6
“3a”	“image_scoring”	4	7	1	0	1.5	1	2	2	0	NA	7
“3a”	“image_scoring”	4	8	2	0	1.5	1	2	2	0	NA	8
“3a”	“image_scoring”	4	9	4	0	1.5	1	2	2	0	NA	9
“3a”	“image_scoring”	4	10	2	0	1.5	1	2	2	0	NA	10
“3a”	“image_scoring”	4	11	1	0	1.5	1	2	2	0	NA	11
“3a”	“image_scoring”	4	12	4	1	0.5	1	2	2	1	NA	12
“3a”	“image_scoring”	4	13	3	0	1	0	2	2	0	NA	13
“3a”	“image_scoring”	4	14	1	0	1.5	1	2	2	0	NA	14
“3a”	“image_scoring”	4	15	3	0	1	0	2	2	0	NA	15
“3a”	“image_scoring”	4	16	1	1	0.5	1	2	2	1	NA	16
“3a”	“image_scoring”	5	1	4	0	1	0	2	2	0	NA	1
“3a”	“image_scoring”	5	2	3	1	1	2	2	2	1	NA	2
“3a”	“image_scoring”	5	3	2	1	1	2	2	2	1	NA	3
“3a”	“image_scoring”	5	4	3	1	1	2	2	2	1	NA	4
“3a”	“image_scoring”	5	5	1	0	1	0	2	2	0	NA	5
“3a”	“image_scoring”	5	6	2	0	2	2	2	2	0	NA	6
“3a”	“image_scoring”	5	7	4	0	1	0	2	2	0	NA	7
“3a”	“image_scoring”	5	8	3	0	2	2	2	2	0	NA	8
“3a”	“image_scoring”	5	9	3	0	2	2	2	2	0	NA	9
“3a”	“image_scoring”	5	10	4	0	1	0	2	2	0	NA	10
“3a”	“image_scoring”	5	11	1	0	1	0	2	2	0	NA	11
“3a”	“image_scoring”	5	12	2	1	1	2	2	2	1	NA	12
“3a”	“image_scoring”	5	13	1	0	1	0	2	2	0	NA	13
“3a”	“image_scoring”	5	14	4	0	1	0	2	2	0	NA	14
“3a”	“image_scoring”	5	15	2	0	2	2	2	2	0	NA	15
“3a”	“image_scoring”	5	16	1	0	1	0	2	2	0	NA	16
“3a”	“image_scoring”	6	1	3	0	1.5	1	2	2	0	NA	1
“3a”	“image_scoring”	6	2	2	1	1	2	2	2	1	NA	2
“3a”	“image_scoring”	6	3	2	0	2	2	2	2	0	NA	3
“3a”	“image_scoring”	6	4	2	1	1	2	2	2	1	NA	4
“3a”	“image_scoring”	6	5	2	0	2	2	2	2	0	NA	5
“3a”	“image_scoring”	6	6	4	0	1	0	2	2	0	NA	6
“3a”	“image_scoring”	6	7	3	0	1.5	1	2	2	0	NA	7
“3a”	“image_scoring”	6	8	1	0	1.5	1	2	2	0	NA	8
“3a”	“image_scoring”	6	9	1	1	0.5	1	2	2	1	NA	9
“3a”	“image_scoring”	6	10	4	0	1	0	2	2	0	NA	10
“3a”	“image_scoring”	6	11	3	0	1.5	1	2	2	0	NA	11
“3a”	“image_scoring”	6	12	3	1	0.5	1	2	2	1	NA	12
“3a”	“image_scoring”	6	13	4	0	1	0	2	2	0	NA	13
“3a”	“image_scoring”	6	14	4	0	1	0	2	2	0	NA	14
“3a”	“image_scoring”	6	15	1	0	1.5	1	2	2	0	NA	15
“3a”	“image_scoring”	6	16	1	0	1.5	1	2	2	0	NA	16
“3a”	“image_scoring”	7	1	3	0	2	2	2	2	0	NA	1
“3a”	“image_scoring”	7	2	2	1	1	2	2	2	1	NA	2
“3a”	“image_scoring”	7	3	4	0	1	0	2	2	0	NA	3
“3a”	“image_scoring”	7	4	2	0	2	2	2	2	0	NA	4
“3a”	“image_scoring”	7	5	3	0	2	2	2	2	0	NA	5
“3a”	“image_scoring”	7	6	2	0	2	2	2	2	0	NA	6
“3a”	“image_scoring”	7	7	1	0	1	0	2	2	0	NA	7
“3a”	“image_scoring”	7	8	4	0	1	0	2	2	0	NA	8
“3a”	“image_scoring”	7	9	3	1	1	2	2	2	1	NA	9
“3a”	“image_scoring”	7	10	4	0	1	0	2	2	0	NA	10
“3a”	“image_scoring”	7	11	1	0	1	0	2	2	0	NA	11
“3a”	“image_scoring”	7	12	3	1	1	2	2	2	1	NA	12
“3a”	“image_scoring”	7	13	1	0	1	0	2	2	0	NA	13
“3a”	“image_scoring”	7	14	1	0	1	0	2	2	0	NA	14
“3a”	“image_scoring”	7	15	2	1	1	2	2	2	1	NA	15
“3a”	“image_scoring”	7	16	4	0	1	0	2	2	0	NA	16
“3a”	“image_scoring”	8	1	1	0	1.5	1	2	2	0	NA	1
“3a”	“image_scoring”	8	2	3	1	1.5	3	2	2	1	NA	2
“3a”	“image_scoring”	8	3	1	1	0.5	1	2	2	1	NA	3
“3a”	“image_scoring”	8	4	3	0	2.5	3	2	2	0	NA	4
“3a”	“image_scoring”	8	5	2	0	1.5	1	2	2	0	NA	5
“3a”	“image_scoring”	8	6	2	0	1.5	1	2	2	0	NA	6
“3a”	“image_scoring”	8	7	1	0	1.5	1	2	2	0	NA	7
“3a”	“image_scoring”	8	8	4	0	1	0	2	2	0	NA	8
“3a”	“image_scoring”	8	9	2	1	0.5	1	2	2	1	NA	9
“3a”	“image_scoring”	8	10	3	1	1.5	3	2	2	1	NA	10
“3a”	“image_scoring”	8	11	2	0	1.5	1	2	2	0	NA	11
“3a”	“image_scoring”	8	12	4	0	1	0	2	2	0	NA	12
“3a”	“image_scoring”	8	13	4	0	1	0	2	2	0	NA	13
“3a”	“image_scoring”	8	14	1	0	1.5	1	2	2	0	NA	14
“3a”	“image_scoring”	8	15	3	1	1.5	3	2	2	1	NA	15
“3a”	“image_scoring”	8	16	4	0	1	0	2	2	0	NA	16
“3a”	“image_scoring”	9	1	2	0	1.5	1	2	2	0	NA	1
“3a”	“image_scoring”	9	2	2	1	0.5	1	2	2	1	NA	2
“3a”	“image_scoring”	9	3	4	1	1.5	3	2	2	1	NA	3
“3a”	“image_scoring”	9	4	3	0	1	0	2	2	0	NA	4
“3a”	“image_scoring”	9	5	2	0	1.5	1	2	2	0	NA	5
“3a”	“image_scoring”	9	6	3	0	1	0	2	2	0	NA	6
“3a”	“image_scoring”	9	7	2	0	1.5	1	2	2	0	NA	7
“3a”	“image_scoring”	9	8	1	0	1.5	1	2	2	0	NA	8
“3a”	“image_scoring”	9	9	4	0	2.5	3	2	2	0	NA	9
“3a”	“image_scoring”	9	10	1	0	1.5	1	2	2	0	NA	10
“3a”	“image_scoring”	9	11	3	0	1	0	2	2	0	NA	11
“3a”	“image_scoring”	9	12	1	1	0.5	1	2	2	1	NA	12
“3a”	“image_scoring”	9	13	3	0	1	0	2	2	0	NA	13
“3a”	“image_scoring”	9	14	4	1	1.5	3	2	2	1	NA	14
“3a”	“image_scoring”	9	15	4	1	1.5	3	2	2	1	NA	15
“3a”	“image_scoring”	9	16	1	0	1.5	1	2	2	0	NA	16
“3a”	“image_scoring”	10	1	4	0	1.5	1	2	2	0	NA	1
“3a”	“image_scoring”	10	2	2	1	0.5	1	2	2	1	NA	2
“3a”	“image_scoring”	10	3	3	0	1.5	1	2	2	0	NA	3
“3a”	“image_scoring”	10	4	1	0	1.5	1	2	2	0	NA	4
“3a”	“image_scoring”	10	5	2	0	1.5	1	2	2	0	NA	5
“3a”	“image_scoring”	10	6	4	0	1.5	1	2	2	0	NA	6
“3a”	“image_scoring”	10	7	2	0	1.5	1	2	2	0	NA	7
“3a”	“image_scoring”	10	8	2	0	1.5	1	2	2	0	NA	8
“3a”	“image_scoring”	10	9	1	1	0.5	1	2	2	1	NA	9
“3a”	“image_scoring”	10	10	3	0	1.5	1	2	2	0	NA	10
“3a”	“image_scoring”	10	11	4	0	1.5	1	2	2	0	NA	11
“3a”	“image_scoring”	10	12	3	1	0.5	1	2	2	1	NA	12
“3a”	“image_scoring”	10	13	1	0	1.5	1	2	2	0	NA	13
“3a”	“image_scoring”	10	14	4	1	0.5	1	2	2	1	NA	14
“3a”	“image_scoring”	10	15	3	0	1.5	1	2	2	0	NA	15
“3a”	“image_scoring”	10	16	1	0	1.5	1	2	2	0	NA	16
“3a”	“image_scoring”	11	1	2	0	2	2	2	2	0	NA	1
“3a”	“image_scoring”	11	2	1	1	0.5	1	2	2	1	NA	2
“3a”	“image_scoring”	11	3	2	0	2	2	2	2	0	NA	3
“3a”	“image_scoring”	11	4	1	0	1.5	1	2	2	0	NA	4
“3a”	“image_scoring”	11	5	3	0	1.5	1	2	2	0	NA	5
“3a”	“image_scoring”	11	6	3	0	1.5	1	2	2	0	NA	6
“3a”	“image_scoring”	11	7	3	1	0.5	1	2	2	1	NA	7
“3a”	“image_scoring”	11	8	4	0	1	0	2	2	0	NA	8
“3a”	“image_scoring”	11	9	4	0	1	0	2	2	0	NA	9
“3a”	“image_scoring”	11	10	4	0	1	0	2	2	0	NA	10
“3a”	“image_scoring”	11	11	1	0	1.5	1	2	2	0	NA	11
“3a”	“image_scoring”	11	12	2	1	1	2	2	2	1	NA	12
“3a”	“image_scoring”	11	13	3	0	1.5	1	2	2	0	NA	13
“3a”	“image_scoring”	11	14	2	1	1	2	2	2	1	NA	14
“3a”	“image_scoring”	11	15	4	0	1	0	2	2	0	NA	15
“3a”	“image_scoring”	11	16	1	0	1.5	1	2	2	0	NA	16
“3a”	“image_scoring”	12	1	4	0	1	0	2	2	0	NA	1
“3a”	“image_scoring”	12	2	3	1	1	2	2	2	1	NA	2
“3a”	“image_scoring”	12	3	2	0	1	0	2	2	0	NA	3
“3a”	“image_scoring”	12	4	2	0	1	0	2	2	0	NA	4
“3a”	“image_scoring”	12	5	2	0	1	0	2	2	0	NA	5
“3a”	“image_scoring”	12	6	1	0	2	2	2	2	0	NA	6
“3a”	“image_scoring”	12	7	2	0	1	0	2	2	0	NA	7
“3a”	“image_scoring”	12	8	4	0	1	0	2	2	0	NA	8
“3a”	“image_scoring”	12	9	3	0	2	2	2	2	0	NA	9
“3a”	“image_scoring”	12	10	3	1	1	2	2	2	1	NA	10
“3a”	“image_scoring”	12	11	4	0	1	0	2	2	0	NA	11
“3a”	“image_scoring”	12	12	1	1	1	2	2	2	1	NA	12
“3a”	“image_scoring”	12	13	3	0	2	2	2	2	0	NA	13
“3a”	“image_scoring”	12	14	1	1	1	2	2	2	1	NA	14
“3a”	“image_scoring”	12	15	4	0	1	0	2	2	0	NA	15
“3a”	“image_scoring”	12	16	1	0	2	2	2	2	0	NA	16
“3a”	“image_scoring”	13	1	1	0	1	0	2	2	0	NA	1
“3a”	“image_scoring”	13	2	3	1	0.5	1	2	2	1	NA	2
“3a”	“image_scoring”	13	3	1	0	1	0	2	2	0	NA	3
“3a”	“image_scoring”	13	4	2	0	1.5	1	2	2	0	NA	4
“3a”	“image_scoring”	13	5	4	0	1.5	1	2	2	0	NA	5
“3a”	“image_scoring”	13	6	3	0	1.5	1	2	2	0	NA	6
“3a”	“image_scoring”	13	7	2	0	1.5	1	2	2	0	NA	7
“3a”	“image_scoring”	13	8	4	0	1.5	1	2	2	0	NA	8
“3a”	“image_scoring”	13	9	1	0	1	0	2	2	0	NA	9
“3a”	“image_scoring”	13	10	4	0	1.5	1	2	2	0	NA	10
“3a”	“image_scoring”	13	11	3	0	1.5	1	2	2	0	NA	11
“3a”	“image_scoring”	13	12	4	1	0.5	1	2	2	1	NA	12
“3a”	“image_scoring”	13	13	3	0	1.5	1	2	2	0	NA	13
“3a”	“image_scoring”	13	14	2	0	1.5	1	2	2	0	NA	14
“3a”	“image_scoring”	13	15	1	0	1	0	2	2	0	NA	15
“3a”	“image_scoring”	13	16	2	1	0.5	1	2	2	1	NA	16
“3a”	“image_scoring”	14	1	1	0	1	0	2	2	0	NA	1
“3a”	“image_scoring”	14	2	2	1	0.5	1	2	2	1	NA	2
“3a”	“image_scoring”	14	3	4	0	1	0	2	2	0	NA	3
“3a”	“image_scoring”	14	4	1	0	1	0	2	2	0	NA	4
“3a”	“image_scoring”	14	5	3	0	1	0	2	2	0	NA	5
“3a”	“image_scoring”	14	6	3	0	1	0	2	2	0	NA	6
“3a”	“image_scoring”	14	7	2	0	1.5	1	2	2	0	NA	7
“3a”	“image_scoring”	14	8	3	0	1	0	2	2	0	NA	8
“3a”	“image_scoring”	14	9	4	0	1	0	2	2	0	NA	9
“3a”	“image_scoring”	14	10	2	0	1.5	1	2	2	0	NA	10
“3a”	“image_scoring”	14	11	4	0	1	0	2	2	0	NA	11
“3a”	“image_scoring”	14	12	1	0	1	0	2	2	0	NA	12
“3a”	“image_scoring”	14	13	4	0	1	0	2	2	0	NA	13
“3a”	“image_scoring”	14	14	1	0	1	0	2	2	0	NA	14
“3a”	“image_scoring”	14	15	3	0	1	0	2	2	0	NA	15
“3a”	“image_scoring”	14	16	2	0	1.5	1	2	2	0	NA	16
“3a”	“image_scoring”	15	1	2	0	1.5	1	2	2	0	NA	1
“3a”	“image_scoring”	15	2	2	1	0.5	1	2	2	1	NA	2
“3a”	“image_scoring”	15	3	3	1	0.5	1	2	2	1	NA	3
“3a”	“image_scoring”	15	4	2	0	1.5	1	2	2	0	NA	4
“3a”	“image_scoring”	15	5	1	0	1	0	2	2	0	NA	5
“3a”	“image_scoring”	15	6	1	0	1	0	2	2	0	NA	6
“3a”	“image_scoring”	15	7	3	0	1.5	1	2	2	0	NA	7
“3a”	“image_scoring”	15	8	4	0	1	0	2	2	0	NA	8
“3a”	“image_scoring”	15	9	4	0	1	0	2	2	0	NA	9
“3a”	“image_scoring”	15	10	4	0	1	0	2	2	0	NA	10
“3a”	“image_scoring”	15	11	2	0	1.5	1	2	2	0	NA	11
“3a”	“image_scoring”	15	12	3	0	1.5	1	2	2	0	NA	12
“3a”	“image_scoring”	15	13	3	0	1.5	1	2	2	0	NA	13
“3a”	“image_scoring”	15	14	1	0	1	0	2	2	0	NA	14
“3a”	“image_scoring”	15	15	4	0	1	0	2	2	0	NA	15
“3a”	“image_scoring”	15	16	1	0	1	0	2	2	0	NA	16
“3a”	“image_scoring”	16	1	2	0	1	0	2	2	0	NA	1
“3a”	“image_scoring”	16	2	1	0	1.5	1	2	2	0	NA	2
“3a”	“image_scoring”	16	3	4	0	1.5	1	2	2	0	NA	3
“3a”	“image_scoring”	16	4	3	0	1	0	2	2	0	NA	4
“3a”	“image_scoring”	16	5	2	0	1	0	2	2	0	NA	5
“3a”	“image_scoring”	16	6	1	0	1.5	1	2	2	0	NA	6
“3a”	“image_scoring”	16	7	4	1	0.5	1	2	2	1	NA	7
“3a”	“image_scoring”	16	8	3	0	1	0	2	2	0	NA	8
“3a”	“image_scoring”	16	9	4	0	1.5	1	2	2	0	NA	9
“3a”	“image_scoring”	16	10	3	0	1	0	2	2	0	NA	10
“3a”	“image_scoring”	16	11	2	0	1	0	2	2	0	NA	11
“3a”	“image_scoring”	16	12	2	0	1	0	2	2	0	NA	12
“3a”	“image_scoring”	16	13	4	0	1.5	1	2	2	0	NA	13
“3a”	“image_scoring”	16	14	1	1	0.5	1	2	2	1	NA	14
“3a”	“image_scoring”	16	15	1	0	1.5	1	2	2	0	NA	15
“3a”	“image_scoring”	16	16	3	0	1	0	2	2	0	NA	16
“3a”	“image_scoring”	17	1	1	0	1.5	1	2	2	0	NA	1
“3a”	“image_scoring”	17	2	4	0	1	0	2	2	0	NA	2
“3a”	“image_scoring”	17	3	2	0	1	0	2	2	0	NA	3
“3a”	“image_scoring”	17	4	4	0	1	0	2	2	0	NA	4
“3a”	“image_scoring”	17	5	1	0	1.5	1	2	2	0	NA	5
“3a”	“image_scoring”	17	6	3	0	1.5	1	2	2	0	NA	6
“3a”	“image_scoring”	17	7	3	0	1.5	1	2	2	0	NA	7
“3a”	“image_scoring”	17	8	2	0	1	0	2	2	0	NA	8
“3a”	“image_scoring”	17	9	2	0	1	0	2	2	0	NA	9
“3a”	“image_scoring”	17	10	3	0	1.5	1	2	2	0	NA	10
“3a”	“image_scoring”	17	11	4	0	1	0	2	2	0	NA	11
“3a”	“image_scoring”	17	12	1	1	0.5	1	2	2	1	NA	12
“3a”	“image_scoring”	17	13	1	0	1.5	1	2	2	0	NA	13
“3a”	“image_scoring”	17	14	2	0	1	0	2	2	0	NA	14
“3a”	“image_scoring”	17	15	3	1	0.5	1	2	2	1	NA	15
“3a”	“image_scoring”	17	16	4	0	1	0	2	2	0	NA	16
“3a”	“image_scoring”	18	1	2	0	1	0	2	2	0	NA	1
“3a”	“image_scoring”	18	2	2	0	1	0	2	2	0	NA	2
“3a”	“image_scoring”	18	3	3	0	1.5	1	2	2	0	NA	3
“3a”	“image_scoring”	18	4	3	0	1.5	1	2	2	0	NA	4
“3a”	“image_scoring”	18	5	1	0	1	0	2	2	0	NA	5
“3a”	“image_scoring”	18	6	3	0	1.5	1	2	2	0	NA	6
“3a”	“image_scoring”	18	7	3	1	0.5	1	2	2	1	NA	7
“3a”	“image_scoring”	18	8	4	0	1.5	1	2	2	0	NA	8
“3a”	“image_scoring”	18	9	4	0	1.5	1	2	2	0	NA	9
“3a”	“image_scoring”	18	10	2	0	1	0	2	2	0	NA	10
“3a”	“image_scoring”	18	11	4	0	1.5	1	2	2	0	NA	11
“3a”	“image_scoring”	18	12	4	1	0.5	1	2	2	1	NA	12
“3a”	“image_scoring”	18	13	1	0	1	0	2	2	0	NA	13
“3a”	“image_scoring”	18	14	2	0	1	0	2	2	0	NA	14
“3a”	“image_scoring”	18	15	1	0	1	0	2	2	0	NA	15
“3a”	“image_scoring”	18	16	1	0	1	0	2	2	0	NA	16
“3a”	“image_scoring”	19	1	4	0	2	2	2	2	0	NA	1
“3a”	“image_scoring”	19	2	2	0	1	0	2	2	0	NA	2
“3a”	“image_scoring”	19	3	2	0	1	0	2	2	0	NA	3
“3a”	“image_scoring”	19	4	3	0	1.5	1	2	2	0	NA	4
“3a”	“image_scoring”	19	5	2	0	1	0	2	2	0	NA	5
“3a”	“image_scoring”	19	6	3	0	1.5	1	2	2	0	NA	6
“3a”	“image_scoring”	19	7	4	0	2	2	2	2	0	NA	7
“3a”	“image_scoring”	19	8	3	0	1.5	1	2	2	0	NA	8
“3a”	“image_scoring”	19	9	3	1	0.5	1	2	2	1	NA	9
“3a”	“image_scoring”	19	10	1	1	0.5	1	2	2	1	NA	10
“3a”	“image_scoring”	19	11	1	0	1.5	1	2	2	0	NA	11
“3a”	“image_scoring”	19	12	4	1	1	2	2	2	1	NA	12
“3a”	“image_scoring”	19	13	1	0	1.5	1	2	2	0	NA	13
“3a”	“image_scoring”	19	14	1	0	1.5	1	2	2	0	NA	14
“3a”	“image_scoring”	19	15	2	0	1	0	2	2	0	NA	15
“3a”	“image_scoring”	19	16	4	1	1	2	2	2	1	NA	16
“3a”	“image_scoring”	20	1	1	0	1.5	1	2	2	0	NA	1
“3a”	“image_scoring”	20	2	2	0	2	2	2	2	0	NA	2
“3a”	“image_scoring”	20	3	1	1	0.5	1	2	2	1	NA	3
“3a”	“image_scoring”	20	4	3	0	2	2	2	2	0	NA	4
“3a”	“image_scoring”	20	5	4	0	1	0	2	2	0	NA	5
“3a”	“image_scoring”	20	6	4	0	1	0	2	2	0	NA	6
“3a”	“image_scoring”	20	7	3	1	1	2	2	2	1	NA	7
“3a”	“image_scoring”	20	8	1	0	1.5	1	2	2	0	NA	8
“3a”	“image_scoring”	20	9	3	1	1	2	2	2	1	NA	9
“3a”	“image_scoring”	20	10	1	0	1.5	1	2	2	0	NA	10
“3a”	“image_scoring”	20	11	4	0	1	0	2	2	0	NA	11
“3a”	“image_scoring”	20	12	2	1	1	2	2	2	1	NA	12
“3a”	“image_scoring”	20	13	3	0	2	2	2	2	0	NA	13
“3a”	“image_scoring”	20	14	2	1	1	2	2	2	1	NA	14
“3a”	“image_scoring”	20	15	4	0	1	0	2	2	0	NA	15
“3a”	“image_scoring”	20	16	2	0	2	2	2	2	0	NA	16
“3a”	“group_scoring”	1	1	3	0	1	0	3	3	0	NA	1
“3a”	“group_scoring”	1	2	4	1	0.5	1	3	3	0.25	NA	2
“3a”	“group_scoring”	1	3	1	1	1.5	3	3	3	0.75	NA	3
“3a”	“group_scoring”	1	4	3	0	1	0	3	3	0	NA	4
“3a”	“group_scoring”	1	5	4	0	1.5	1	3	3	0.25	NA	5
“3a”	“group_scoring”	1	6	3	0	1	0	3	3	0	NA	6
“3a”	“group_scoring”	1	7	1	1	1.5	3	3	3	0.75	NA	7
“3a”	“group_scoring”	1	8	2	0	1.5	1	3	3	0.25	NA	8
“3a”	“group_scoring”	1	9	2	0	1.5	1	3	3	0.25	NA	9
“3a”	“group_scoring”	1	10	2	0	1.5	1	3	3	0.25	NA	10
“3a”	“group_scoring”	1	11	1	0	2.5	3	3	3	0.75	NA	11
“3a”	“group_scoring”	1	12	1	1	1.5	3	3	3	0.75	NA	12
“3a”	“group_scoring”	1	13	4	0	1.5	1	3	3	0.25	NA	13
“3a”	“group_scoring”	1	14	2	1	0.5	1	3	3	0.25	NA	14
“3a”	“group_scoring”	1	15	4	0	1.5	1	3	3	0.25	NA	15
“3a”	“group_scoring”	1	16	3	0	1	0	3	3	0	NA	16
“3a”	“group_scoring”	2	1	2	0	1.5	1	3	3	0.25	NA	1
“3a”	“group_scoring”	2	2	4	1	0.5	1	3	3	0.25	NA	2
“3a”	“group_scoring”	2	3	3	1	1	2	3	3	0.5	NA	3
“3a”	“group_scoring”	2	4	3	0	2	2	3	3	0.5	NA	4
“3a”	“group_scoring”	2	5	4	0	1.5	1	3	3	0.25	NA	5
“3a”	“group_scoring”	2	6	3	0	2	2	3	3	0.5	NA	6
“3a”	“group_scoring”	2	7	1	1	1	2	3	3	0.5	NA	7
“3a”	“group_scoring”	2	8	2	0	1.5	1	3	3	0.25	NA	8
“3a”	“group_scoring”	2	9	2	0	1.5	1	3	3	0.25	NA	9
“3a”	“group_scoring”	2	10	1	0	2	2	3	3	0.5	NA	10
“3a”	“group_scoring”	2	11	4	0	1.5	1	3	3	0.25	NA	11
“3a”	“group_scoring”	2	12	2	1	0.5	1	3	3	0.25	NA	12
“3a”	“group_scoring”	2	13	4	0	1.5	1	3	3	0.25	NA	13
“3a”	“group_scoring”	2	14	1	1	1	2	3	3	0.5	NA	14
“3a”	“group_scoring”	2	15	3	1	1	2	3	3	0.5	NA	15
“3a”	“group_scoring”	2	16	1	0	2	2	3	3	0.5	NA	16
“3a”	“group_scoring”	3	1	4	0	1.5	1	3	3	0.25	NA	1
“3a”	“group_scoring”	3	2	2	1	1.5	3	3	3	0.75	NA	2
“3a”	“group_scoring”	3	3	4	1	0.5	1	3	3	0.25	NA	3
“3a”	“group_scoring”	3	4	2	1	1.5	3	3	3	0.75	NA	4
“3a”	“group_scoring”	3	5	3	0	1	0	3	3	0	NA	5
“3a”	“group_scoring”	3	6	1	0	1.5	1	3	3	0.25	NA	6
“3a”	“group_scoring”	3	7	1	0	1.5	1	3	3	0.25	NA	7
“3a”	“group_scoring”	3	8	4	0	1.5	1	3	3	0.25	NA	8
“3a”	“group_scoring”	3	9	4	0	1.5	1	3	3	0.25	NA	9
“3a”	“group_scoring”	3	10	3	0	1	0	3	3	0	NA	10
“3a”	“group_scoring”	3	11	2	0	2.5	3	3	3	0.75	NA	11
“3a”	“group_scoring”	3	12	2	1	1.5	3	3	3	0.75	NA	12
“3a”	“group_scoring”	3	13	3	0	1	0	3	3	0	NA	13
“3a”	“group_scoring”	3	14	1	1	0.5	1	3	3	0.25	NA	14
“3a”	“group_scoring”	3	15	1	0	1.5	1	3	3	0.25	NA	15
“3a”	“group_scoring”	3	16	3	0	1	0	3	3	0	NA	16
“3a”	“group_scoring”	4	1	4	0	2	2	3	3	0.5	NA	1
“3a”	“group_scoring”	4	2	1	1	1.5	3	3	3	0.75	NA	2
“3a”	“group_scoring”	4	3	2	0	1	0	3	3	0	NA	3
“3a”	“group_scoring”	4	4	3	0	1	0	3	3	0	NA	4
“3a”	“group_scoring”	4	5	1	1	1.5	3	3	3	0.75	NA	5
“3a”	“group_scoring”	4	6	3	0	1	0	3	3	0	NA	6
“3a”	“group_scoring”	4	7	3	0	1	0	3	3	0	NA	7
“3a”	“group_scoring”	4	8	2	0	1	0	3	3	0	NA	8
“3a”	“group_scoring”	4	9	3	0	1	0	3	3	0	NA	9
“3a”	“group_scoring”	4	10	1	0	2.5	3	3	3	0.75	NA	10
“3a”	“group_scoring”	4	11	4	0	2	2	3	3	0.5	NA	11
“3a”	“group_scoring”	4	12	1	1	1.5	3	3	3	0.75	NA	12
“3a”	“group_scoring”	4	13	2	0	1	0	3	3	0	NA	13
“3a”	“group_scoring”	4	14	4	1	1	2	3	3	0.5	NA	14
“3a”	“group_scoring”	4	15	4	1	1	2	3	3	0.5	NA	15
“3a”	“group_scoring”	4	16	2	0	1	0	3	3	0	NA	16
“3a”	“group_scoring”	5	1	4	0	1.5	1	3	3	0.25	NA	1
“3a”	“group_scoring”	5	2	2	1	1	2	3	3	0.5	NA	2
“3a”	“group_scoring”	5	3	4	1	0.5	1	3	3	0.25	NA	3
“3a”	“group_scoring”	5	4	1	0	1.5	1	3	3	0.25	NA	4
“3a”	“group_scoring”	5	5	4	0	1.5	1	3	3	0.25	NA	5
“3a”	“group_scoring”	5	6	2	0	2	2	3	3	0.5	NA	6
“3a”	“group_scoring”	5	7	3	0	1.5	1	3	3	0.25	NA	7
“3a”	“group_scoring”	5	8	1	0	1.5	1	3	3	0.25	NA	8
“3a”	“group_scoring”	5	9	3	0	1.5	1	3	3	0.25	NA	9
“3a”	“group_scoring”	5	10	1	1	0.5	1	3	3	0.25	NA	10
“3a”	“group_scoring”	5	11	1	0	1.5	1	3	3	0.25	NA	11
“3a”	“group_scoring”	5	12	2	1	1	2	3	3	0.5	NA	12
“3a”	“group_scoring”	5	13	3	0	1.5	1	3	3	0.25	NA	13
“3a”	“group_scoring”	5	14	4	0	1.5	1	3	3	0.25	NA	14
“3a”	“group_scoring”	5	15	2	0	2	2	3	3	0.5	NA	15
“3a”	“group_scoring”	5	16	3	1	0.5	1	3	3	0.25	NA	16
“3a”	“group_scoring”	6	1	4	0	1.5	1	3	3	0.25	NA	1
“3a”	“group_scoring”	6	2	4	1	0.5	1	3	3	0.25	NA	2
“3a”	“group_scoring”	6	3	2	1	0.5	1	3	3	0.25	NA	3
“3a”	“group_scoring”	6	4	1	0	1.5	1	3	3	0.25	NA	4
“3a”	“group_scoring”	6	5	3	0	1	0	3	3	0	NA	5
“3a”	“group_scoring”	6	6	2	0	1.5	1	3	3	0.25	NA	6
“3a”	“group_scoring”	6	7	2	0	1.5	1	3	3	0.25	NA	7
“3a”	“group_scoring”	6	8	1	0	1.5	1	3	3	0.25	NA	8
“3a”	“group_scoring”	6	9	4	0	1.5	1	3	3	0.25	NA	9
“3a”	“group_scoring”	6	10	4	0	1.5	1	3	3	0.25	NA	10
“3a”	“group_scoring”	6	11	2	0	1.5	1	3	3	0.25	NA	11
“3a”	“group_scoring”	6	12	1	1	0.5	1	3	3	0.25	NA	12
“3a”	“group_scoring”	6	13	3	0	1	0	3	3	0	NA	13
“3a”	“group_scoring”	6	14	3	0	1	0	3	3	0	NA	14
“3a”	“group_scoring”	6	15	3	0	1	0	3	3	0	NA	15
“3a”	“group_scoring”	6	16	1	0	1.5	1	3	3	0.25	NA	16
“3a”	“group_scoring”	7	1	3	0	1	0	3	3	0	NA	1
“3a”	“group_scoring”	7	2	1	1	1	2	3	3	0.5	NA	2
“3a”	“group_scoring”	7	3	2	0	1	0	3	3	0	NA	3
“3a”	“group_scoring”	7	4	4	0	1	0	3	3	0	NA	4
“3a”	“group_scoring”	7	5	3	0	1	0	3	3	0	NA	5
“3a”	“group_scoring”	7	6	4	0	1	0	3	3	0	NA	6
“3a”	“group_scoring”	7	7	2	0	1	0	3	3	0	NA	7
“3a”	“group_scoring”	7	8	1	0	2	2	3	3	0.5	NA	8
“3a”	“group_scoring”	7	9	4	0	1	0	3	3	0	NA	9
“3a”	“group_scoring”	7	10	4	0	1	0	3	3	0	NA	10
“3a”	“group_scoring”	7	11	2	0	1	0	3	3	0	NA	11
“3a”	“group_scoring”	7	12	1	1	1	2	3	3	0.5	NA	12
“3a”	“group_scoring”	7	13	1	0	2	2	3	3	0.5	NA	13
“3a”	“group_scoring”	7	14	3	0	1	0	3	3	0	NA	14
“3a”	“group_scoring”	7	15	3	0	1	0	3	3	0	NA	15
“3a”	“group_scoring”	7	16	2	0	1	0	3	3	0	NA	16
“3a”	“group_scoring”	8	1	4	0	1.5	1	3	3	0.25	NA	1
“3a”	“group_scoring”	8	2	3	1	1	2	3	3	0.5	NA	2
“3a”	“group_scoring”	8	3	1	0	1	0	3	3	0	NA	3
“3a”	“group_scoring”	8	4	4	1	0.5	1	3	3	0.25	NA	4
“3a”	“group_scoring”	8	5	1	0	1	0	3	3	0	NA	5
“3a”	“group_scoring”	8	6	3	0	2	2	3	3	0.5	NA	6
“3a”	“group_scoring”	8	7	4	0	1.5	1	3	3	0.25	NA	7
“3a”	“group_scoring”	8	8	2	0	1	0	3	3	0	NA	8
“3a”	“group_scoring”	8	9	1	0	1	0	3	3	0	NA	9
“3a”	“group_scoring”	8	10	2	0	1	0	3	3	0	NA	10
“3a”	“group_scoring”	8	11	2	0	1	0	3	3	0	NA	11
“3a”	“group_scoring”	8	12	3	1	1	2	3	3	0.5	NA	12
“3a”	“group_scoring”	8	13	1	0	1	0	3	3	0	NA	13
“3a”	“group_scoring”	8	14	4	0	1.5	1	3	3	0.25	NA	14
“3a”	“group_scoring”	8	15	2	0	1	0	3	3	0	NA	15
“3a”	“group_scoring”	8	16	3	0	2	2	3	3	0.5	NA	16
“3a”	“group_scoring”	9	1	2	0	2	2	3	3	0.5	NA	1
“3a”	“group_scoring”	9	2	2	1	1	2	3	3	0.5	NA	2
“3a”	“group_scoring”	9	3	3	1	0.5	1	3	3	0.25	NA	3
“3a”	“group_scoring”	9	4	1	0	1.5	1	3	3	0.25	NA	4
“3a”	“group_scoring”	9	5	2	0	2	2	3	3	0.5	NA	5
“3a”	“group_scoring”	9	6	3	0	1.5	1	3	3	0.25	NA	6
“3a”	“group_scoring”	9	7	4	0	1	0	3	3	0	NA	7
“3a”	“group_scoring”	9	8	1	0	1.5	1	3	3	0.25	NA	8
“3a”	“group_scoring”	9	9	4	0	1	0	3	3	0	NA	9
“3a”	“group_scoring”	9	10	4	0	1	0	3	3	0	NA	10
“3a”	“group_scoring”	9	11	3	0	1.5	1	3	3	0.25	NA	11
“3a”	“group_scoring”	9	12	1	1	0.5	1	3	3	0.25	NA	12
“3a”	“group_scoring”	9	13	4	0	1	0	3	3	0	NA	13
“3a”	“group_scoring”	9	14	1	0	1.5	1	3	3	0.25	NA	14
“3a”	“group_scoring”	9	15	2	1	1	2	3	3	0.5	NA	15
“3a”	“group_scoring”	9	16	3	0	1.5	1	3	3	0.25	NA	16
“3a”	“group_scoring”	10	1	3	0	1	0	3	3	0	NA	1
“3a”	“group_scoring”	10	2	4	1	0.5	1	3	3	0.25	NA	2
“3a”	“group_scoring”	10	3	2	0	2	2	3	3	0.5	NA	3
“3a”	“group_scoring”	10	4	3	0	1	0	3	3	0	NA	4
“3a”	“group_scoring”	10	5	1	0	1.5	1	3	3	0.25	NA	5
“3a”	“group_scoring”	10	6	4	0	1.5	1	3	3	0.25	NA	6
“3a”	“group_scoring”	10	7	3	0	1	0	3	3	0	NA	7
“3a”	“group_scoring”	10	8	1	0	1.5	1	3	3	0.25	NA	8
“3a”	“group_scoring”	10	9	2	0	2	2	3	3	0.5	NA	9
“3a”	“group_scoring”	10	10	2	1	1	2	3	3	0.5	NA	10
“3a”	“group_scoring”	10	11	3	0	1	0	3	3	0	NA	11
“3a”	“group_scoring”	10	12	2	1	1	2	3	3	0.5	NA	12
“3a”	“group_scoring”	10	13	4	0	1.5	1	3	3	0.25	NA	13
“3a”	“group_scoring”	10	14	4	0	1.5	1	3	3	0.25	NA	14
“3a”	“group_scoring”	10	15	1	1	0.5	1	3	3	0.25	NA	15
“3a”	“group_scoring”	10	16	1	0	1.5	1	3	3	0.25	NA	16
“3a”	“group_scoring”	11	1	3	0	1	0	3	3	0	NA	1
“3a”	“group_scoring”	11	2	4	1	0.5	1	3	3	0.25	NA	2
“3a”	“group_scoring”	11	3	4	0	1.5	1	3	3	0.25	NA	3
“3a”	“group_scoring”	11	4	2	0	1	0	3	3	0	NA	4
“3a”	“group_scoring”	11	5	3	0	1	0	3	3	0	NA	5
“3a”	“group_scoring”	11	6	4	0	1.5	1	3	3	0.25	NA	6
“3a”	“group_scoring”	11	7	1	0	2	2	3	3	0.5	NA	7
“3a”	“group_scoring”	11	8	2	0	1	0	3	3	0	NA	8
“3a”	“group_scoring”	11	9	2	0	1	0	3	3	0	NA	9
“3a”	“group_scoring”	11	10	3	0	1	0	3	3	0	NA	10
“3a”	“group_scoring”	11	11	2	0	1	0	3	3	0	NA	11
“3a”	“group_scoring”	11	12	1	1	1	2	3	3	0.5	NA	12
“3a”	“group_scoring”	11	13	4	0	1.5	1	3	3	0.25	NA	13
“3a”	“group_scoring”	11	14	1	1	1	2	3	3	0.5	NA	14
“3a”	“group_scoring”	11	15	1	0	2	2	3	3	0.5	NA	15
“3a”	“group_scoring”	11	16	3	0	1	0	3	3	0	NA	16
“3a”	“group_scoring”	12	1	3	0	1	0	3	3	0	NA	1
“3a”	“group_scoring”	12	2	2	1	1	2	3	3	0.5	NA	2
“3a”	“group_scoring”	12	3	3	0	1	0	3	3	0	NA	3
“3a”	“group_scoring”	12	4	2	0	2	2	3	3	0.5	NA	4
“3a”	“group_scoring”	12	5	2	0	2	2	3	3	0.5	NA	5
“3a”	“group_scoring”	12	6	3	0	1	0	3	3	0	NA	6
“3a”	“group_scoring”	12	7	2	1	1	2	3	3	0.5	NA	7
“3a”	“group_scoring”	12	8	3	0	1	0	3	3	0	NA	8
“3a”	“group_scoring”	12	9	4	0	1	0	3	3	0	NA	9
“3a”	“group_scoring”	12	10	1	0	1.5	1	3	3	0.25	NA	10
“3a”	“group_scoring”	12	11	4	0	1	0	3	3	0	NA	11
“3a”	“group_scoring”	12	12	1	1	0.5	1	3	3	0.25	NA	12
“3a”	“group_scoring”	12	13	1	0	1.5	1	3	3	0.25	NA	13
“3a”	“group_scoring”	12	14	4	0	1	0	3	3	0	NA	14
“3a”	“group_scoring”	12	15	4	0	1	0	3	3	0	NA	15
“3a”	“group_scoring”	12	16	1	0	1.5	1	3	3	0.25	NA	16
“3a”	“group_scoring”	13	1	4	0	1	0	3	3	0	NA	1
“3a”	“group_scoring”	13	2	3	1	1	2	3	3	0.5	NA	2
“3a”	“group_scoring”	13	3	3	0	2	2	3	3	0.5	NA	3
“3a”	“group_scoring”	13	4	2	0	1	0	3	3	0	NA	4
“3a”	“group_scoring”	13	5	2	0	1	0	3	3	0	NA	5
“3a”	“group_scoring”	13	6	1	0	1	0	3	3	0	NA	6
“3a”	“group_scoring”	13	7	4	0	1	0	3	3	0	NA	7
“3a”	“group_scoring”	13	8	4	0	1	0	3	3	0	NA	8
“3a”	“group_scoring”	13	9	1	0	1	0	3	3	0	NA	9
“3a”	“group_scoring”	13	10	2	0	1	0	3	3	0	NA	10
“3a”	“group_scoring”	13	11	1	0	1	0	3	3	0	NA	11
“3a”	“group_scoring”	13	12	3	1	1	2	3	3	0.5	NA	12
“3a”	“group_scoring”	13	13	2	0	1	0	3	3	0	NA	13
“3a”	“group_scoring”	13	14	3	0	2	2	3	3	0.5	NA	14
“3a”	“group_scoring”	13	15	1	0	1	0	3	3	0	NA	15
“3a”	“group_scoring”	13	16	4	0	1	0	3	3	0	NA	16
“3a”	“group_scoring”	14	1	4	0	1.5	1	3	3	0.25	NA	1
“3a”	“group_scoring”	14	2	1	1	0.5	1	3	3	0.25	NA	2
“3a”	“group_scoring”	14	3	2	1	0.5	1	3	3	0.25	NA	3
“3a”	“group_scoring”	14	4	3	0	1	0	3	3	0	NA	4
“3a”	“group_scoring”	14	5	2	0	1.5	1	3	3	0.25	NA	5
“3a”	“group_scoring”	14	6	1	0	1.5	1	3	3	0.25	NA	6
“3a”	“group_scoring”	14	7	3	0	1	0	3	3	0	NA	7
“3a”	“group_scoring”	14	8	4	0	1.5	1	3	3	0.25	NA	8
“3a”	“group_scoring”	14	9	2	0	1.5	1	3	3	0.25	NA	9
“3a”	“group_scoring”	14	10	4	0	1.5	1	3	3	0.25	NA	10
“3a”	“group_scoring”	14	11	3	0	1	0	3	3	0	NA	11
“3a”	“group_scoring”	14	12	4	1	0.5	1	3	3	0.25	NA	12
“3a”	“group_scoring”	14	13	1	0	1.5	1	3	3	0.25	NA	13
“3a”	“group_scoring”	14	14	3	0	1	0	3	3	0	NA	14
“3a”	“group_scoring”	14	15	1	0	1.5	1	3	3	0.25	NA	15
“3a”	“group_scoring”	14	16	2	0	1.5	1	3	3	0.25	NA	16
“3b”	“no_scoring”	1	1	4	1	1	2	1	4	NA	NA	17
“3b”	“no_scoring”	1	2	1	1	2	4	1	4	NA	NA	18
“3b”	“no_scoring”	1	3	1	1	2	4	1	4	NA	NA	19
“3b”	“no_scoring”	1	4	2	1	2	4	1	4	NA	NA	20
“3b”	“no_scoring”	1	5	1	1	2	4	1	4	NA	NA	21
“3b”	“no_scoring”	1	6	1	1	2	4	1	4	NA	NA	22
“3b”	“no_scoring”	1	7	3	1	1.5	3	1	4	NA	NA	23
“3b”	“no_scoring”	1	8	2	1	2	4	1	4	NA	NA	24
“3b”	“no_scoring”	1	9	3	0	2.5	3	1	4	NA	NA	25
“3b”	“no_scoring”	1	10	4	0	2	2	1	4	NA	NA	26
“3b”	“no_scoring”	1	11	4	1	1	2	1	4	NA	NA	27
“3b”	“no_scoring”	1	12	4	0	2	2	1	4	NA	NA	28
“3b”	“no_scoring”	1	13	2	1	2	4	1	4	NA	NA	29
“3b”	“no_scoring”	1	14	3	1	1.5	3	1	4	NA	NA	30
“3b”	“no_scoring”	1	15	3	1	1.5	3	1	4	NA	NA	31
“3b”	“no_scoring”	1	16	2	1	2	4	1	4	NA	NA	32
“3b”	“no_scoring”	2	1	1	1	1.5	3	1	4	NA	NA	17
“3b”	“no_scoring”	2	2	2	1	1.5	3	1	4	NA	NA	18
“3b”	“no_scoring”	2	3	4	1	1.5	3	1	4	NA	NA	19
“3b”	“no_scoring”	2	4	2	1	1.5	3	1	4	NA	NA	20
“3b”	“no_scoring”	2	5	2	1	1.5	3	1	4	NA	NA	21
“3b”	“no_scoring”	2	6	3	1	1.5	3	1	4	NA	NA	22
“3b”	“no_scoring”	2	7	3	1	1.5	3	1	4	NA	NA	23
“3b”	“no_scoring”	2	8	1	0	2.5	3	1	4	NA	NA	24
“3b”	“no_scoring”	2	9	4	0	2.5	3	1	4	NA	NA	25
“3b”	“no_scoring”	2	10	2	0	2.5	3	1	4	NA	NA	26
“3b”	“no_scoring”	2	11	1	1	1.5	3	1	4	NA	NA	27
“3b”	“no_scoring”	2	12	4	1	1.5	3	1	4	NA	NA	28
“3b”	“no_scoring”	2	13	4	1	1.5	3	1	4	NA	NA	29
“3b”	“no_scoring”	2	14	3	1	1.5	3	1	4	NA	NA	30
“3b”	“no_scoring”	2	15	1	1	1.5	3	1	4	NA	NA	31
“3b”	“no_scoring”	2	16	3	0	2.5	3	1	4	NA	NA	32
“3b”	“no_scoring”	3	1	2	1	2	4	1	4	NA	NA	17
“3b”	“no_scoring”	3	2	1	1	1.5	3	1	4	NA	NA	18
“3b”	“no_scoring”	3	3	2	1	2	4	1	4	NA	NA	19
“3b”	“no_scoring”	3	4	4	0	1.5	1	1	4	NA	NA	20
“3b”	“no_scoring”	3	5	3	1	1.5	3	1	4	NA	NA	21
“3b”	“no_scoring”	3	6	3	1	1.5	3	1	4	NA	NA	22
“3b”	“no_scoring”	3	7	3	1	1.5	3	1	4	NA	NA	23
“3b”	“no_scoring”	3	8	4	0	1.5	1	1	4	NA	NA	24
“3b”	“no_scoring”	3	9	1	1	1.5	3	1	4	NA	NA	25
“3b”	“no_scoring”	3	10	3	0	2.5	3	1	4	NA	NA	26
“3b”	“no_scoring”	3	11	1	1	1.5	3	1	4	NA	NA	27
“3b”	“no_scoring”	3	12	1	0	2.5	3	1	4	NA	NA	28
“3b”	“no_scoring”	3	13	4	1	0.5	1	1	4	NA	NA	29
“3b”	“no_scoring”	3	14	4	0	1.5	1	1	4	NA	NA	30
“3b”	“no_scoring”	3	15	2	1	2	4	1	4	NA	NA	31
“3b”	“no_scoring”	3	16	2	1	2	4	1	4	NA	NA	32
“3b”	“no_scoring”	4	1	1	1	1.5	3	1	4	NA	NA	17
“3b”	“no_scoring”	4	2	3	1	1.5	3	1	4	NA	NA	18
“3b”	“no_scoring”	4	3	1	1	1.5	3	1	4	NA	NA	19
“3b”	“no_scoring”	4	4	4	0	2.5	3	1	4	NA	NA	20
“3b”	“no_scoring”	4	5	3	1	1.5	3	1	4	NA	NA	21
“3b”	“no_scoring”	4	6	3	0	2.5	3	1	4	NA	NA	22
“3b”	“no_scoring”	4	7	4	1	1.5	3	1	4	NA	NA	23
“3b”	“no_scoring”	4	8	3	1	1.5	3	1	4	NA	NA	24
“3b”	“no_scoring”	4	9	2	0	2	2	1	4	NA	NA	25
“3b”	“no_scoring”	4	10	1	0	2.5	3	1	4	NA	NA	26
“3b”	“no_scoring”	4	11	4	1	1.5	3	1	4	NA	NA	27
“3b”	“no_scoring”	4	12	2	0	2	2	1	4	NA	NA	28
“3b”	“no_scoring”	4	13	2	1	1	2	1	4	NA	NA	29
“3b”	“no_scoring”	4	14	4	1	1.5	3	1	4	NA	NA	30
“3b”	“no_scoring”	4	15	2	1	1	2	1	4	NA	NA	31
“3b”	“no_scoring”	4	16	1	1	1.5	3	1	4	NA	NA	32
“3b”	“no_scoring”	5	1	4	1	1.5	3	1	4	NA	NA	17
“3b”	“no_scoring”	5	2	2	0	2	2	1	4	NA	NA	18
“3b”	“no_scoring”	5	3	4	0	2.5	3	1	4	NA	NA	19
“3b”	“no_scoring”	5	4	2	1	1	2	1	4	NA	NA	20
“3b”	“no_scoring”	5	5	4	1	1.5	3	1	4	NA	NA	21
“3b”	“no_scoring”	5	6	1	1	1.5	3	1	4	NA	NA	22
“3b”	“no_scoring”	5	7	3	1	1.5	3	1	4	NA	NA	23
“3b”	“no_scoring”	5	8	2	0	2	2	1	4	NA	NA	24
“3b”	“no_scoring”	5	9	3	1	1.5	3	1	4	NA	NA	25
“3b”	“no_scoring”	5	10	3	0	2.5	3	1	4	NA	NA	26
“3b”	“no_scoring”	5	11	2	1	1	2	1	4	NA	NA	27
“3b”	“no_scoring”	5	12	1	0	2.5	3	1	4	NA	NA	28
“3b”	“no_scoring”	5	13	1	1	1.5	3	1	4	NA	NA	29
“3b”	“no_scoring”	5	14	3	1	1.5	3	1	4	NA	NA	30
“3b”	“no_scoring”	5	15	4	1	1.5	3	1	4	NA	NA	31
“3b”	“no_scoring”	5	16	1	1	1.5	3	1	4	NA	NA	32
“3b”	“no_scoring”	6	1	3	1	1	2	1	4	NA	NA	17
“3b”	“no_scoring”	6	2	4	0	1.5	1	1	4	NA	NA	18
“3b”	“no_scoring”	6	3	4	1	0.5	1	1	4	NA	NA	19
“3b”	“no_scoring”	6	4	4	0	1.5	1	1	4	NA	NA	20
“3b”	“no_scoring”	6	5	1	0	2	2	1	4	NA	NA	21
“3b”	“no_scoring”	6	6	1	1	1	2	1	4	NA	NA	22
“3b”	“no_scoring”	6	7	1	1	1	2	1	4	NA	NA	23
“3b”	“no_scoring”	6	8	1	0	2	2	1	4	NA	NA	24
“3b”	“no_scoring”	6	9	3	0	2	2	1	4	NA	NA	25
“3b”	“no_scoring”	6	10	4	0	1.5	1	1	4	NA	NA	26
“3b”	“no_scoring”	6	11	2	1	2	4	1	4	NA	NA	27
“3b”	“no_scoring”	6	12	3	0	2	2	1	4	NA	NA	28
“3b”	“no_scoring”	6	13	3	1	1	2	1	4	NA	NA	29
“3b”	“no_scoring”	6	14	2	1	2	4	1	4	NA	NA	30
“3b”	“no_scoring”	6	15	2	1	2	4	1	4	NA	NA	31
“3b”	“no_scoring”	6	16	2	1	2	4	1	4	NA	NA	32
“3b”	“no_scoring”	7	1	1	1	1.5	3	1	4	NA	NA	17
“3b”	“no_scoring”	7	2	4	1	1.5	3	1	4	NA	NA	18
“3b”	“no_scoring”	7	3	2	1	1.5	3	1	4	NA	NA	19
“3b”	“no_scoring”	7	4	4	1	1.5	3	1	4	NA	NA	20
“3b”	“no_scoring”	7	5	2	1	1.5	3	1	4	NA	NA	21
“3b”	“no_scoring”	7	6	3	1	1	2	1	4	NA	NA	22
“3b”	“no_scoring”	7	7	2	1	1.5	3	1	4	NA	NA	23
“3b”	“no_scoring”	7	8	1	0	2.5	3	1	4	NA	NA	24
“3b”	“no_scoring”	7	9	3	0	2	2	1	4	NA	NA	25
“3b”	“no_scoring”	7	10	3	0	2	2	1	4	NA	NA	26
“3b”	“no_scoring”	7	11	1	1	1.5	3	1	4	NA	NA	27
“3b”	“no_scoring”	7	12	4	0	2.5	3	1	4	NA	NA	28
“3b”	“no_scoring”	7	13	2	0	2.5	3	1	4	NA	NA	29
“3b”	“no_scoring”	7	14	1	1	1.5	3	1	4	NA	NA	30
“3b”	“no_scoring”	7	15	4	1	1.5	3	1	4	NA	NA	31
“3b”	“no_scoring”	7	16	3	1	1	2	1	4	NA	NA	32
“3b”	“no_scoring”	8	1	3	1	1.5	3	1	4	NA	NA	17
“3b”	“no_scoring”	8	2	3	1	1.5	3	1	4	NA	NA	18
“3b”	“no_scoring”	8	3	2	0	2	2	1	4	NA	NA	19
“3b”	“no_scoring”	8	4	3	0	2.5	3	1	4	NA	NA	20
“3b”	“no_scoring”	8	5	3	1	1.5	3	1	4	NA	NA	21
“3b”	“no_scoring”	8	6	4	1	1.5	3	1	4	NA	NA	22
“3b”	“no_scoring”	8	7	2	1	1	2	1	4	NA	NA	23
“3b”	“no_scoring”	8	8	2	0	2	2	1	4	NA	NA	24
“3b”	“no_scoring”	8	9	1	1	1.5	3	1	4	NA	NA	25
“3b”	“no_scoring”	8	10	4	0	2.5	3	1	4	NA	NA	26
“3b”	“no_scoring”	8	11	1	1	1.5	3	1	4	NA	NA	27
“3b”	“no_scoring”	8	12	1	0	2.5	3	1	4	NA	NA	28
“3b”	“no_scoring”	8	13	4	1	1.5	3	1	4	NA	NA	29
“3b”	“no_scoring”	8	14	4	1	1.5	3	1	4	NA	NA	30
“3b”	“no_scoring”	8	15	2	1	1	2	1	4	NA	NA	31
“3b”	“no_scoring”	8	16	1	1	1.5	3	1	4	NA	NA	32
“3b”	“no_scoring”	9	1	3	1	1	2	1	4	NA	NA	17
“3b”	“no_scoring”	9	2	4	1	1.5	3	1	4	NA	NA	18
“3b”	“no_scoring”	9	3	1	1	1	2	1	4	NA	NA	19
“3b”	“no_scoring”	9	4	2	0	2	2	1	4	NA	NA	20
“3b”	“no_scoring”	9	5	4	1	1.5	3	1	4	NA	NA	21
“3b”	“no_scoring”	9	6	3	1	1	2	1	4	NA	NA	22
“3b”	“no_scoring”	9	7	3	0	2	2	1	4	NA	NA	23
“3b”	“no_scoring”	9	8	3	0	2	2	1	4	NA	NA	24
“3b”	“no_scoring”	9	9	1	0	2	2	1	4	NA	NA	25
“3b”	“no_scoring”	9	10	2	0	2	2	1	4	NA	NA	26
“3b”	“no_scoring”	9	11	1	0	2	2	1	4	NA	NA	27
“3b”	“no_scoring”	9	12	4	0	2.5	3	1	4	NA	NA	28
“3b”	“no_scoring”	9	13	1	1	1	2	1	4	NA	NA	29
“3b”	“no_scoring”	9	14	4	1	1.5	3	1	4	NA	NA	30
“3b”	“no_scoring”	9	15	2	1	1	2	1	4	NA	NA	31
“3b”	“no_scoring”	9	16	2	1	1	2	1	4	NA	NA	32
“3b”	“no_scoring”	10	1	1	1	1	2	1	4	NA	NA	17
“3b”	“no_scoring”	10	2	3	0	1.5	1	1	4	NA	NA	18
“3b”	“no_scoring”	10	3	4	1	1	2	1	4	NA	NA	19
“3b”	“no_scoring”	10	4	3	0	1.5	1	1	4	NA	NA	20
“3b”	“no_scoring”	10	5	4	0	2	2	1	4	NA	NA	21
“3b”	“no_scoring”	10	6	1	0	2	2	1	4	NA	NA	22
“3b”	“no_scoring”	10	7	4	1	1	2	1	4	NA	NA	23
“3b”	“no_scoring”	10	8	3	0	1.5	1	1	4	NA	NA	24
“3b”	“no_scoring”	10	9	1	0	2	2	1	4	NA	NA	25
“3b”	“no_scoring”	10	10	2	0	1.5	1	1	4	NA	NA	26
“3b”	“no_scoring”	10	11	2	0	1.5	1	1	4	NA	NA	27
“3b”	“no_scoring”	10	12	3	1	0.5	1	1	4	NA	NA	28
“3b”	“no_scoring”	10	13	2	0	1.5	1	1	4	NA	NA	29
“3b”	“no_scoring”	10	14	4	0	2	2	1	4	NA	NA	30
“3b”	“no_scoring”	10	15	1	1	1	2	1	4	NA	NA	31
“3b”	“no_scoring”	10	16	2	1	0.5	1	1	4	NA	NA	32
“3b”	“no_scoring”	11	1	1	1	1	2	1	4	NA	NA	17
“3b”	“no_scoring”	11	2	4	0	2	2	1	4	NA	NA	18
“3b”	“no_scoring”	11	3	4	1	1	2	1	4	NA	NA	19
“3b”	“no_scoring”	11	4	2	1	1	2	1	4	NA	NA	20
“3b”	“no_scoring”	11	5	2	1	1	2	1	4	NA	NA	21
“3b”	“no_scoring”	11	6	2	0	2	2	1	4	NA	NA	22
“3b”	“no_scoring”	11	7	3	1	1.5	3	1	4	NA	NA	23
“3b”	“no_scoring”	11	8	3	0	2.5	3	1	4	NA	NA	24
“3b”	“no_scoring”	11	9	1	1	1	2	1	4	NA	NA	25
“3b”	“no_scoring”	11	10	1	0	2	2	1	4	NA	NA	26
“3b”	“no_scoring”	11	11	4	0	2	2	1	4	NA	NA	27
“3b”	“no_scoring”	11	12	2	0	2	2	1	4	NA	NA	28
“3b”	“no_scoring”	11	13	3	1	1.5	3	1	4	NA	NA	29
“3b”	“no_scoring”	11	14	3	1	1.5	3	1	4	NA	NA	30
“3b”	“no_scoring”	11	15	1	0	2	2	1	4	NA	NA	31
“3b”	“no_scoring”	11	16	4	1	1	2	1	4	NA	NA	32
“3b”	“no_scoring”	12	1	3	0	2.5	3	1	4	NA	NA	17
“3b”	“no_scoring”	12	2	1	0	1.5	1	1	4	NA	NA	18
“3b”	“no_scoring”	12	3	2	0	1	0	1	4	NA	NA	19
“3b”	“no_scoring”	12	4	4	0	1.5	1	1	4	NA	NA	20
“3b”	“no_scoring”	12	5	2	0	1	0	1	4	NA	NA	21
“3b”	“no_scoring”	12	6	3	1	1.5	3	1	4	NA	NA	22
“3b”	“no_scoring”	12	7	3	1	1.5	3	1	4	NA	NA	23
“3b”	“no_scoring”	12	8	4	1	0.5	1	1	4	NA	NA	24
“3b”	“no_scoring”	12	9	1	0	1.5	1	1	4	NA	NA	25
“3b”	“no_scoring”	12	10	2	0	1	0	1	4	NA	NA	26
“3b”	“no_scoring”	12	11	4	0	1.5	1	1	4	NA	NA	27
“3b”	“no_scoring”	12	12	4	0	1.5	1	1	4	NA	NA	28
“3b”	“no_scoring”	12	13	2	0	1	0	1	4	NA	NA	29
“3b”	“no_scoring”	12	14	1	1	0.5	1	1	4	NA	NA	30
“3b”	“no_scoring”	12	15	1	0	1.5	1	1	4	NA	NA	31
“3b”	“no_scoring”	12	16	3	1	1.5	3	1	4	NA	NA	32
“3b”	“no_scoring”	13	1	3	0	1	0	1	4	NA	NA	17
“3b”	“no_scoring”	13	2	4	1	1	2	1	4	NA	NA	18
“3b”	“no_scoring”	13	3	3	0	1	0	1	4	NA	NA	19
“3b”	“no_scoring”	13	4	1	0	2	2	1	4	NA	NA	20
“3b”	“no_scoring”	13	5	2	1	1.5	3	1	4	NA	NA	21
“3b”	“no_scoring”	13	6	2	1	1.5	3	1	4	NA	NA	22
“3b”	“no_scoring”	13	7	1	1	1	2	1	4	NA	NA	23
“3b”	“no_scoring”	13	8	3	0	1	0	1	4	NA	NA	24
“3b”	“no_scoring”	13	9	3	0	1	0	1	4	NA	NA	25
“3b”	“no_scoring”	13	10	4	0	2	2	1	4	NA	NA	26
“3b”	“no_scoring”	13	11	4	0	2	2	1	4	NA	NA	27
“3b”	“no_scoring”	13	12	1	0	2	2	1	4	NA	NA	28
“3b”	“no_scoring”	13	13	2	1	1.5	3	1	4	NA	NA	29
“3b”	“no_scoring”	13	14	2	0	2.5	3	1	4	NA	NA	30
“3b”	“no_scoring”	13	15	4	1	1	2	1	4	NA	NA	31
“3b”	“no_scoring”	13	16	1	1	1	2	1	4	NA	NA	32
“3b”	“no_scoring”	14	1	3	1	0.5	1	1	4	NA	NA	17
“3b”	“no_scoring”	14	2	3	0	1.5	1	1	4	NA	NA	18
“3b”	“no_scoring”	14	3	1	0	1	0	1	4	NA	NA	19
“3b”	“no_scoring”	14	4	1	0	1	0	1	4	NA	NA	20
“3b”	“no_scoring”	14	5	4	1	2	4	1	4	NA	NA	21
“3b”	“no_scoring”	14	6	4	1	2	4	1	4	NA	NA	22
“3b”	“no_scoring”	14	7	1	0	1	0	1	4	NA	NA	23
“3b”	“no_scoring”	14	8	4	1	2	4	1	4	NA	NA	24
“3b”	“no_scoring”	14	9	2	1	1	2	1	4	NA	NA	25
“3b”	“no_scoring”	14	10	1	0	1	0	1	4	NA	NA	26
“3b”	“no_scoring”	14	11	2	0	2	2	1	4	NA	NA	27
“3b”	“no_scoring”	14	12	3	0	1.5	1	1	4	NA	NA	28
“3b”	“no_scoring”	14	13	3	0	1.5	1	1	4	NA	NA	29
“3b”	“no_scoring”	14	14	2	1	1	2	1	4	NA	NA	30
“3b”	“no_scoring”	14	15	2	0	2	2	1	4	NA	NA	31
“3b”	“no_scoring”	14	16	4	1	2	4	1	4	NA	NA	32
“3b”	“no_scoring”	15	1	2	0	1	0	1	4	NA	NA	17
“3b”	“no_scoring”	15	2	2	0	1	0	1	4	NA	NA	18
“3b”	“no_scoring”	15	3	4	0	2	2	1	4	NA	NA	19
“3b”	“no_scoring”	15	4	1	1	1	2	1	4	NA	NA	20
“3b”	“no_scoring”	15	5	1	1	1	2	1	4	NA	NA	21
“3b”	“no_scoring”	15	6	4	1	1	2	1	4	NA	NA	22
“3b”	“no_scoring”	15	7	4	0	2	2	1	4	NA	NA	23
“3b”	“no_scoring”	15	8	4	1	1	2	1	4	NA	NA	24
“3b”	“no_scoring”	15	9	2	0	1	0	1	4	NA	NA	25
“3b”	“no_scoring”	15	10	2	0	1	0	1	4	NA	NA	26
“3b”	“no_scoring”	15	11	3	0	2.5	3	1	4	NA	NA	27
“3b”	“no_scoring”	15	12	1	0	2	2	1	4	NA	NA	28
“3b”	“no_scoring”	15	13	3	1	1.5	3	1	4	NA	NA	29
“3b”	“no_scoring”	15	14	3	1	1.5	3	1	4	NA	NA	30
“3b”	“no_scoring”	15	15	1	0	2	2	1	4	NA	NA	31
“3b”	“no_scoring”	15	16	3	1	1.5	3	1	4	NA	NA	32
“3b”	“no_scoring”	16	1	1	1	1	2	1	4	NA	NA	17
“3b”	“no_scoring”	16	2	4	0	1	0	1	4	NA	NA	18
“3b”	“no_scoring”	16	3	1	0	2	2	1	4	NA	NA	19
“3b”	“no_scoring”	16	4	3	0	1.5	1	1	4	NA	NA	20
“3b”	“no_scoring”	16	5	2	0	1	0	1	4	NA	NA	21
“3b”	“no_scoring”	16	6	2	0	1	0	1	4	NA	NA	22
“3b”	“no_scoring”	16	7	3	1	0.5	1	1	4	NA	NA	23
“3b”	“no_scoring”	16	8	4	0	1	0	1	4	NA	NA	24
“3b”	“no_scoring”	16	9	3	0	1.5	1	1	4	NA	NA	25
“3b”	“no_scoring”	16	10	1	0	2	2	1	4	NA	NA	26
“3b”	“no_scoring”	16	11	2	0	1	0	1	4	NA	NA	27
“3b”	“no_scoring”	16	12	3	0	1.5	1	1	4	NA	NA	28
“3b”	“no_scoring”	16	13	4	0	1	0	1	4	NA	NA	29
“3b”	“no_scoring”	16	14	2	0	1	0	1	4	NA	NA	30
“3b”	“no_scoring”	16	15	4	0	1	0	1	4	NA	NA	31
“3b”	“no_scoring”	16	16	1	1	1	2	1	4	NA	NA	32
“3b”	“no_scoring”	17	1	4	1	1.5	3	1	4	NA	NA	17
“3b”	“no_scoring”	17	2	4	0	2.5	3	1	4	NA	NA	18
“3b”	“no_scoring”	17	3	4	1	1.5	3	1	4	NA	NA	19
“3b”	“no_scoring”	17	4	1	0	2.5	3	1	4	NA	NA	20
“3b”	“no_scoring”	17	5	2	0	2	2	1	4	NA	NA	21
“3b”	“no_scoring”	17	6	1	1	1.5	3	1	4	NA	NA	22
“3b”	“no_scoring”	17	7	1	1	1.5	3	1	4	NA	NA	23
“3b”	“no_scoring”	17	8	3	1	0.5	1	1	4	NA	NA	24
“3b”	“no_scoring”	17	9	2	1	1	2	1	4	NA	NA	25
“3b”	“no_scoring”	17	10	2	0	2	2	1	4	NA	NA	26
“3b”	“no_scoring”	17	11	3	0	1.5	1	1	4	NA	NA	27
“3b”	“no_scoring”	17	12	3	0	1.5	1	1	4	NA	NA	28
“3b”	“no_scoring”	17	13	2	1	1	2	1	4	NA	NA	29
“3b”	“no_scoring”	17	14	1	1	1.5	3	1	4	NA	NA	30
“3b”	“no_scoring”	17	15	3	0	1.5	1	1	4	NA	NA	31
“3b”	“no_scoring”	17	16	4	1	1.5	3	1	4	NA	NA	32
“3b”	“no_scoring”	18	1	2	1	0.5	1	1	4	NA	NA	17
“3b”	“no_scoring”	18	2	1	1	0.5	1	1	4	NA	NA	18
“3b”	“no_scoring”	18	3	2	0	1.5	1	1	4	NA	NA	19
“3b”	“no_scoring”	18	4	1	0	1.5	1	1	4	NA	NA	20
“3b”	“no_scoring”	18	5	3	0	2	2	1	4	NA	NA	21
“3b”	“no_scoring”	18	6	4	1	1.5	3	1	4	NA	NA	22
“3b”	“no_scoring”	18	7	3	1	1	2	1	4	NA	NA	23
“3b”	“no_scoring”	18	8	1	0	1.5	1	1	4	NA	NA	24
“3b”	“no_scoring”	18	9	1	0	1.5	1	1	4	NA	NA	25
“3b”	“no_scoring”	18	10	4	0	2.5	3	1	4	NA	NA	26
“3b”	“no_scoring”	18	11	2	0	1.5	1	1	4	NA	NA	27
“3b”	“no_scoring”	18	12	3	0	2	2	1	4	NA	NA	28
“3b”	“no_scoring”	18	13	4	1	1.5	3	1	4	NA	NA	29
“3b”	“no_scoring”	18	14	3	1	1	2	1	4	NA	NA	30
“3b”	“no_scoring”	18	15	2	0	1.5	1	1	4	NA	NA	31
“3b”	“no_scoring”	18	16	4	1	1.5	3	1	4	NA	NA	32
“3b”	“no_scoring”	19	1	3	1	0.5	1	1	4	NA	NA	17
“3b”	“no_scoring”	19	2	3	0	1.5	1	1	4	NA	NA	18
“3b”	“no_scoring”	19	3	1	0	1.5	1	1	4	NA	NA	19
“3b”	“no_scoring”	19	4	3	0	1.5	1	1	4	NA	NA	20
“3b”	“no_scoring”	19	5	2	0	1	0	1	4	NA	NA	21
“3b”	“no_scoring”	19	6	2	0	1	0	1	4	NA	NA	22
“3b”	“no_scoring”	19	7	4	1	1	2	1	4	NA	NA	23
“3b”	“no_scoring”	19	8	4	0	2	2	1	4	NA	NA	24
“3b”	“no_scoring”	19	9	2	0	1	0	1	4	NA	NA	25
“3b”	“no_scoring”	19	10	1	0	1.5	1	1	4	NA	NA	26
“3b”	“no_scoring”	19	11	4	1	1	2	1	4	NA	NA	27
“3b”	“no_scoring”	19	12	3	0	1.5	1	1	4	NA	NA	28
“3b”	“no_scoring”	19	13	4	0	2	2	1	4	NA	NA	29
“3b”	“no_scoring”	19	14	1	0	1.5	1	1	4	NA	NA	30
“3b”	“no_scoring”	19	15	2	0	1	0	1	4	NA	NA	31
“3b”	“no_scoring”	19	16	1	1	0.5	1	1	4	NA	NA	32
“3b”	“no_scoring”	20	1	4	0	1	0	1	4	NA	NA	17
“3b”	“no_scoring”	20	2	2	0	2.5	3	1	4	NA	NA	18
“3b”	“no_scoring”	20	3	1	1	1.5	3	1	4	NA	NA	19
“3b”	“no_scoring”	20	4	2	1	1.5	3	1	4	NA	NA	20
“3b”	“no_scoring”	20	5	4	0	1	0	1	4	NA	NA	21
“3b”	“no_scoring”	20	6	3	0	1	0	1	4	NA	NA	22
“3b”	“no_scoring”	20	7	4	0	1	0	1	4	NA	NA	23
“3b”	“no_scoring”	20	8	4	0	1	0	1	4	NA	NA	24
“3b”	“no_scoring”	20	9	2	1	1.5	3	1	4	NA	NA	25
“3b”	“no_scoring”	20	10	3	0	1	0	1	4	NA	NA	26
“3b”	“no_scoring”	20	11	3	0	1	0	1	4	NA	NA	27
“3b”	“no_scoring”	20	12	1	0	2.5	3	1	4	NA	NA	28
“3b”	“no_scoring”	20	13	2	1	1.5	3	1	4	NA	NA	29
“3b”	“no_scoring”	20	14	1	1	1.5	3	1	4	NA	NA	30
“3b”	“no_scoring”	20	15	3	0	1	0	1	4	NA	NA	31
“3b”	“no_scoring”	20	16	1	1	1.5	3	1	4	NA	NA	32
“3b”	“truthful_scoring”	1	1	1	1	2	4	2	5	1	NA	17
“3b”	“truthful_scoring”	1	2	3	1	2	4	2	5	1	NA	18
“3b”	“truthful_scoring”	1	3	2	1	2	4	2	5	1	NA	19
“3b”	“truthful_scoring”	1	4	4	1	1	2	2	5	0.5555555556	NA	20
“3b”	“truthful_scoring”	1	5	2	1	2	4	2	5	1	NA	21
“3b”	“truthful_scoring”	1	6	4	1	1	2	2	5	0.5555555556	NA	22
“3b”	“truthful_scoring”	1	7	1	1	2	4	2	5	1	NA	23
“3b”	“truthful_scoring”	1	8	3	1	2	4	2	5	1	NA	24
“3b”	“truthful_scoring”	1	9	4	0	2	2	2	5	0.4444444444	NA	25
“3b”	“truthful_scoring”	1	10	4	0	2	2	2	5	0.4444444444	NA	26
“3b”	“truthful_scoring”	1	11	1	1	2	4	2	5	1	NA	27
“3b”	“truthful_scoring”	1	12	3	1	2	4	2	5	1	NA	28
“3b”	“truthful_scoring”	1	13	2	1	2	4	2	5	1	NA	29
“3b”	“truthful_scoring”	1	14	2	1	2	4	2	5	1	NA	30
“3b”	“truthful_scoring”	1	15	1	1	2	4	2	5	1	NA	31
“3b”	“truthful_scoring”	1	16	3	1	2	4	2	5	1	NA	32
“3b”	“truthful_scoring”	2	1	1	1	1.5	3	2	5	0.7777777778	NA	17
“3b”	“truthful_scoring”	2	2	4	1	2	4	2	5	1	NA	18
“3b”	“truthful_scoring”	2	3	1	1	1.5	3	2	5	0.7777777778	NA	19
“3b”	“truthful_scoring”	2	4	3	1	1	2	2	5	0.5555555556	NA	20
“3b”	“truthful_scoring”	2	5	4	1	2	4	2	5	1	NA	21
“3b”	“truthful_scoring”	2	6	2	1	2	4	2	5	1	NA	22
“3b”	“truthful_scoring”	2	7	4	1	2	4	2	5	1	NA	23
“3b”	“truthful_scoring”	2	8	4	1	2	4	2	5	1	NA	24
“3b”	“truthful_scoring”	2	9	3	0	2	2	2	5	0.4444444444	NA	25
“3b”	“truthful_scoring”	2	10	1	0	2.5	3	2	5	0.6666666667	NA	26
“3b”	“truthful_scoring”	2	11	1	1	1.5	3	2	5	0.7777777778	NA	27
“3b”	“truthful_scoring”	2	12	3	0	2	2	2	5	0.4444444444	NA	28
“3b”	“truthful_scoring”	2	13	3	1	1	2	2	5	0.5555555556	NA	29
“3b”	“truthful_scoring”	2	14	2	1	2	4	2	5	1	NA	30
“3b”	“truthful_scoring”	2	15	2	1	2	4	2	5	1	NA	31
“3b”	“truthful_scoring”	2	16	2	1	2	4	2	5	1	NA	32
“3b”	“truthful_scoring”	3	1	2	1	2	4	2	5	1	NA	17
“3b”	“truthful_scoring”	3	2	3	1	1.5	3	2	5	0.7777777778	NA	18
“3b”	“truthful_scoring”	3	3	4	1	1	2	2	5	0.5555555556	NA	19
“3b”	“truthful_scoring”	3	4	4	0	2	2	2	5	0.4444444444	NA	20
“3b”	“truthful_scoring”	3	5	3	0	2.5	3	2	5	0.6666666667	NA	21
“3b”	“truthful_scoring”	3	6	2	1	2	4	2	5	1	NA	22
“3b”	“truthful_scoring”	3	7	3	1	1.5	3	2	5	0.7777777778	NA	23
“3b”	“truthful_scoring”	3	8	2	1	2	4	2	5	1	NA	24
“3b”	“truthful_scoring”	3	9	1	1	1	2	2	5	0.5555555556	NA	25
“3b”	“truthful_scoring”	3	10	1	0	2	2	2	5	0.4444444444	NA	26
“3b”	“truthful_scoring”	3	11	1	1	1	2	2	5	0.5555555556	NA	27
“3b”	“truthful_scoring”	3	12	1	0	2	2	2	5	0.4444444444	NA	28
“3b”	“truthful_scoring”	3	13	4	0	2	2	2	5	0.4444444444	NA	29
“3b”	“truthful_scoring”	3	14	3	1	1.5	3	2	5	0.7777777778	NA	30
“3b”	“truthful_scoring”	3	15	4	1	1	2	2	5	0.5555555556	NA	31
“3b”	“truthful_scoring”	3	16	2	1	2	4	2	5	1	NA	32
“3b”	“truthful_scoring”	4	1	2	1	1.5	3	2	5	0.7777777778	NA	17
“3b”	“truthful_scoring”	4	2	3	1	1.5	3	2	5	0.7777777778	NA	18
“3b”	“truthful_scoring”	4	3	2	0	2.5	3	2	5	0.6666666667	NA	19
“3b”	“truthful_scoring”	4	4	2	1	1.5	3	2	5	0.7777777778	NA	20
“3b”	“truthful_scoring”	4	5	4	0	1	0	2	5	0	NA	21
“3b”	“truthful_scoring”	4	6	4	0	1	0	2	5	0	NA	22
“3b”	“truthful_scoring”	4	7	4	0	1	0	2	5	0	NA	23
“3b”	“truthful_scoring”	4	8	1	1	1	2	2	5	0.5555555556	NA	24
“3b”	“truthful_scoring”	4	9	3	0	2.5	3	2	5	0.6666666667	NA	25
“3b”	“truthful_scoring”	4	10	4	0	1	0	2	5	0	NA	26
“3b”	“truthful_scoring”	4	11	2	1	1.5	3	2	5	0.7777777778	NA	27
“3b”	“truthful_scoring”	4	12	1	0	2	2	2	5	0.4444444444	NA	28
“3b”	“truthful_scoring”	4	13	1	0	2	2	2	5	0.4444444444	NA	29
“3b”	“truthful_scoring”	4	14	3	1	1.5	3	2	5	0.7777777778	NA	30
“3b”	“truthful_scoring”	4	15	1	1	1	2	2	5	0.5555555556	NA	31
“3b”	“truthful_scoring”	4	16	3	1	1.5	3	2	5	0.7777777778	NA	32
“3b”	“truthful_scoring”	5	1	3	1	1	2	2	5	0.5555555556	NA	17
“3b”	“truthful_scoring”	5	2	4	0	2	2	2	5	0.4444444444	NA	18
“3b”	“truthful_scoring”	5	3	1	0	2.5	3	2	5	0.6666666667	NA	19
“3b”	“truthful_scoring”	5	4	3	0	2	2	2	5	0.4444444444	NA	20
“3b”	“truthful_scoring”	5	5	4	1	1	2	2	5	0.5555555556	NA	21
“3b”	“truthful_scoring”	5	6	3	1	1	2	2	5	0.5555555556	NA	22
“3b”	“truthful_scoring”	5	7	2	1	2	4	2	5	1	NA	23
“3b”	“truthful_scoring”	5	8	3	0	2	2	2	5	0.4444444444	NA	24
“3b”	“truthful_scoring”	5	9	4	1	1	2	2	5	0.5555555556	NA	25
“3b”	“truthful_scoring”	5	10	4	0	2	2	2	5	0.4444444444	NA	26
“3b”	“truthful_scoring”	5	11	1	1	1.5	3	2	5	0.7777777778	NA	27
“3b”	“truthful_scoring”	5	12	1	1	1.5	3	2	5	0.7777777778	NA	28
“3b”	“truthful_scoring”	5	13	1	1	1.5	3	2	5	0.7777777778	NA	29
“3b”	“truthful_scoring”	5	14	2	1	2	4	2	5	1	NA	30
“3b”	“truthful_scoring”	5	15	2	1	2	4	2	5	1	NA	31
“3b”	“truthful_scoring”	5	16	2	1	2	4	2	5	1	NA	32
“3b”	“truthful_scoring”	6	1	1	0	2	2	2	5	0.4444444444	NA	17
“3b”	“truthful_scoring”	6	2	3	1	2	4	2	5	1	NA	18
“3b”	“truthful_scoring”	6	3	3	1	2	4	2	5	1	NA	19
“3b”	“truthful_scoring”	6	4	2	0	1	0	2	5	0	NA	20
“3b”	“truthful_scoring”	6	5	4	0	2	2	2	5	0.4444444444	NA	21
“3b”	“truthful_scoring”	6	6	2	0	1	0	2	5	0	NA	22
“3b”	“truthful_scoring”	6	7	3	1	2	4	2	5	1	NA	23
“3b”	“truthful_scoring”	6	8	2	0	1	0	2	5	0	NA	24
“3b”	“truthful_scoring”	6	9	4	0	2	2	2	5	0.4444444444	NA	25
“3b”	“truthful_scoring”	6	10	2	0	1	0	2	5	0	NA	26
“3b”	“truthful_scoring”	6	11	4	1	1	2	2	5	0.5555555556	NA	27
“3b”	“truthful_scoring”	6	12	1	0	2	2	2	5	0.4444444444	NA	28
“3b”	“truthful_scoring”	6	13	1	1	1	2	2	5	0.5555555556	NA	29
“3b”	“truthful_scoring”	6	14	4	1	1	2	2	5	0.5555555556	NA	30
“3b”	“truthful_scoring”	6	15	3	1	2	4	2	5	1	NA	31
“3b”	“truthful_scoring”	6	16	1	1	1	2	2	5	0.5555555556	NA	32
“3b”	“truthful_scoring”	7	1	1	0	1.5	1	2	5	0.2222222222	NA	17
“3b”	“truthful_scoring”	7	2	3	0	2	2	2	5	0.4444444444	NA	18
“3b”	“truthful_scoring”	7	3	4	1	2	4	2	5	1	NA	19
“3b”	“truthful_scoring”	7	4	1	0	1.5	1	2	5	0.2222222222	NA	20
“3b”	“truthful_scoring”	7	5	2	1	1	2	2	5	0.5555555556	NA	21
“3b”	“truthful_scoring”	7	6	3	1	1	2	2	5	0.5555555556	NA	22
“3b”	“truthful_scoring”	7	7	2	1	1	2	2	5	0.5555555556	NA	23
“3b”	“truthful_scoring”	7	8	4	1	2	4	2	5	1	NA	24
“3b”	“truthful_scoring”	7	9	1	1	0.5	1	2	5	0.3333333333	NA	25
“3b”	“truthful_scoring”	7	10	1	0	1.5	1	2	5	0.2222222222	NA	26
“3b”	“truthful_scoring”	7	11	4	1	2	4	2	5	1	NA	27
“3b”	“truthful_scoring”	7	12	2	0	2	2	2	5	0.4444444444	NA	28
“3b”	“truthful_scoring”	7	13	2	0	2	2	2	5	0.4444444444	NA	29
“3b”	“truthful_scoring”	7	14	3	0	2	2	2	5	0.4444444444	NA	30
“3b”	“truthful_scoring”	7	15	4	1	2	4	2	5	1	NA	31
“3b”	“truthful_scoring”	7	16	3	1	1	2	2	5	0.5555555556	NA	32
“3b”	“truthful_scoring”	8	1	3	0	2	2	2	5	0.4444444444	NA	17
“3b”	“truthful_scoring”	8	2	3	0	2	2	2	5	0.4444444444	NA	18
“3b”	“truthful_scoring”	8	3	1	1	2	4	2	5	1	NA	19
“3b”	“truthful_scoring”	8	4	2	0	1.5	1	2	5	0.2222222222	NA	20
“3b”	“truthful_scoring”	8	5	4	1	1.5	3	2	5	0.7777777778	NA	21
“3b”	“truthful_scoring”	8	6	1	1	2	4	2	5	1	NA	22
“3b”	“truthful_scoring”	8	7	4	1	1.5	3	2	5	0.7777777778	NA	23
“3b”	“truthful_scoring”	8	8	2	1	0.5	1	2	5	0.3333333333	NA	24
“3b”	“truthful_scoring”	8	9	2	0	1.5	1	2	5	0.2222222222	NA	25
“3b”	“truthful_scoring”	8	10	2	0	1.5	1	2	5	0.2222222222	NA	26
“3b”	“truthful_scoring”	8	11	4	1	1.5	3	2	5	0.7777777778	NA	27
“3b”	“truthful_scoring”	8	12	4	0	2.5	3	2	5	0.6666666667	NA	28
“3b”	“truthful_scoring”	8	13	3	1	1	2	2	5	0.5555555556	NA	29
“3b”	“truthful_scoring”	8	14	3	1	1	2	2	5	0.5555555556	NA	30
“3b”	“truthful_scoring”	8	15	1	1	2	4	2	5	1	NA	31
“3b”	“truthful_scoring”	8	16	1	1	2	4	2	5	1	NA	32
“3b”	“truthful_scoring”	9	1	2	1	1	2	2	5	0.5555555556	NA	17
“3b”	“truthful_scoring”	9	2	3	0	1.5	1	2	5	0.2222222222	NA	18
“3b”	“truthful_scoring”	9	3	4	0	1	0	2	5	0	NA	19
“3b”	“truthful_scoring”	9	4	3	0	1.5	1	2	5	0.2222222222	NA	20
“3b”	“truthful_scoring”	9	5	4	0	1	0	2	5	0	NA	21
“3b”	“truthful_scoring”	9	6	1	1	1	2	2	5	0.5555555556	NA	22
“3b”	“truthful_scoring”	9	7	2	0	2	2	2	5	0.4444444444	NA	23
“3b”	“truthful_scoring”	9	8	1	0	2	2	2	5	0.4444444444	NA	24
“3b”	“truthful_scoring”	9	9	2	0	2	2	2	5	0.4444444444	NA	25
“3b”	“truthful_scoring”	9	10	1	0	2	2	2	5	0.4444444444	NA	26
“3b”	“truthful_scoring”	9	11	2	1	1	2	2	5	0.5555555556	NA	27
“3b”	“truthful_scoring”	9	12	4	0	1	0	2	5	0	NA	28
“3b”	“truthful_scoring”	9	13	4	0	1	0	2	5	0	NA	29
“3b”	“truthful_scoring”	9	14	3	0	1.5	1	2	5	0.2222222222	NA	30
“3b”	“truthful_scoring”	9	15	3	1	0.5	1	2	5	0.3333333333	NA	31
“3b”	“truthful_scoring”	9	16	1	1	1	2	2	5	0.5555555556	NA	32
“3b”	“truthful_scoring”	10	1	3	0	1.5	1	2	5	0.2222222222	NA	17
“3b”	“truthful_scoring”	10	2	4	1	1.5	3	2	5	0.7777777778	NA	18
“3b”	“truthful_scoring”	10	3	1	0	2.5	3	2	5	0.6666666667	NA	19
“3b”	“truthful_scoring”	10	4	1	1	1.5	3	2	5	0.7777777778	NA	20
“3b”	“truthful_scoring”	10	5	2	1	1	2	2	5	0.5555555556	NA	21
“3b”	“truthful_scoring”	10	6	4	0	2.5	3	2	5	0.6666666667	NA	22
“3b”	“truthful_scoring”	10	7	1	1	1.5	3	2	5	0.7777777778	NA	23
“3b”	“truthful_scoring”	10	8	2	0	2	2	2	5	0.4444444444	NA	24
“3b”	“truthful_scoring”	10	9	1	1	1.5	3	2	5	0.7777777778	NA	25
“3b”	“truthful_scoring”	10	10	3	0	1.5	1	2	5	0.2222222222	NA	26
“3b”	“truthful_scoring”	10	11	3	0	1.5	1	2	5	0.2222222222	NA	27
“3b”	“truthful_scoring”	10	12	2	0	2	2	2	5	0.4444444444	NA	28
“3b”	“truthful_scoring”	10	13	4	1	1.5	3	2	5	0.7777777778	NA	29
“3b”	“truthful_scoring”	10	14	4	1	1.5	3	2	5	0.7777777778	NA	30
“3b”	“truthful_scoring”	10	15	2	1	1	2	2	5	0.5555555556	NA	31
“3b”	“truthful_scoring”	10	16	3	1	0.5	1	2	5	0.3333333333	NA	32
“3b”	“truthful_scoring”	11	1	4	1	1	2	2	5	0.5555555556	NA	17
“3b”	“truthful_scoring”	11	2	4	0	2	2	2	5	0.4444444444	NA	18
“3b”	“truthful_scoring”	11	3	3	1	1.5	3	2	5	0.7777777778	NA	19
“3b”	“truthful_scoring”	11	4	1	0	1.5	1	2	5	0.2222222222	NA	20
“3b”	“truthful_scoring”	11	5	1	0	1.5	1	2	5	0.2222222222	NA	21
“3b”	“truthful_scoring”	11	6	1	1	0.5	1	2	5	0.3333333333	NA	22
“3b”	“truthful_scoring”	11	7	3	1	1.5	3	2	5	0.7777777778	NA	23
“3b”	“truthful_scoring”	11	8	1	0	1.5	1	2	5	0.2222222222	NA	24
“3b”	“truthful_scoring”	11	9	3	0	2.5	3	2	5	0.6666666667	NA	25
“3b”	“truthful_scoring”	11	10	2	0	2	2	2	5	0.4444444444	NA	26
“3b”	“truthful_scoring”	11	11	2	0	2	2	2	5	0.4444444444	NA	27
“3b”	“truthful_scoring”	11	12	4	0	2	2	2	5	0.4444444444	NA	28
“3b”	“truthful_scoring”	11	13	2	1	1	2	2	5	0.5555555556	NA	29
“3b”	“truthful_scoring”	11	14	2	1	1	2	2	5	0.5555555556	NA	30
“3b”	“truthful_scoring”	11	15	4	1	1	2	2	5	0.5555555556	NA	31
“3b”	“truthful_scoring”	11	16	3	1	1.5	3	2	5	0.7777777778	NA	32
“3b”	“truthful_scoring”	12	1	4	1	0.5	1	2	5	0.3333333333	NA	17
“3b”	“truthful_scoring”	12	2	4	0	1.5	1	2	5	0.2222222222	NA	18
“3b”	“truthful_scoring”	12	3	3	0	1	0	2	5	0	NA	19
“3b”	“truthful_scoring”	12	4	2	1	0.5	1	2	5	0.3333333333	NA	20
“3b”	“truthful_scoring”	12	5	3	0	1	0	2	5	0	NA	21
“3b”	“truthful_scoring”	12	6	2	0	1.5	1	2	5	0.2222222222	NA	22
“3b”	“truthful_scoring”	12	7	4	0	1.5	1	2	5	0.2222222222	NA	23
“3b”	“truthful_scoring”	12	8	2	0	1.5	1	2	5	0.2222222222	NA	24
“3b”	“truthful_scoring”	12	9	4	0	1.5	1	2	5	0.2222222222	NA	25
“3b”	“truthful_scoring”	12	10	3	0	1	0	2	5	0	NA	26
“3b”	“truthful_scoring”	12	11	2	0	1.5	1	2	5	0.2222222222	NA	27
“3b”	“truthful_scoring”	12	12	3	0	1	0	2	5	0	NA	28
“3b”	“truthful_scoring”	12	13	1	0	2	2	2	5	0.4444444444	NA	29
“3b”	“truthful_scoring”	12	14	1	0	2	2	2	5	0.4444444444	NA	30
“3b”	“truthful_scoring”	12	15	1	1	1	2	2	5	0.5555555556	NA	31
“3b”	“truthful_scoring”	12	16	1	1	1	2	2	5	0.5555555556	NA	32
“3b”	“truthful_scoring”	13	1	3	0	1.5	1	2	5	0.2222222222	NA	17
“3b”	“truthful_scoring”	13	2	2	1	1.5	3	2	5	0.7777777778	NA	18
“3b”	“truthful_scoring”	13	3	1	0	1.5	1	2	5	0.2222222222	NA	19
“3b”	“truthful_scoring”	13	4	1	0	1.5	1	2	5	0.2222222222	NA	20
“3b”	“truthful_scoring”	13	5	4	0	1.5	1	2	5	0.2222222222	NA	21
“3b”	“truthful_scoring”	13	6	1	1	0.5	1	2	5	0.3333333333	NA	22
“3b”	“truthful_scoring”	13	7	2	1	1.5	3	2	5	0.7777777778	NA	23
“3b”	“truthful_scoring”	13	8	2	0	2.5	3	2	5	0.6666666667	NA	24
“3b”	“truthful_scoring”	13	9	4	1	0.5	1	2	5	0.3333333333	NA	25
“3b”	“truthful_scoring”	13	10	4	0	1.5	1	2	5	0.2222222222	NA	26
“3b”	“truthful_scoring”	13	11	3	0	1.5	1	2	5	0.2222222222	NA	27
“3b”	“truthful_scoring”	13	12	3	0	1.5	1	2	5	0.2222222222	NA	28
“3b”	“truthful_scoring”	13	13	1	0	1.5	1	2	5	0.2222222222	NA	29
“3b”	“truthful_scoring”	13	14	4	0	1.5	1	2	5	0.2222222222	NA	30
“3b”	“truthful_scoring”	13	15	3	1	0.5	1	2	5	0.3333333333	NA	31
“3b”	“truthful_scoring”	13	16	2	1	1.5	3	2	5	0.7777777778	NA	32
“3b”	“truthful_scoring”	14	1	1	0	1.5	1	2	5	0.2222222222	NA	17
“3b”	“truthful_scoring”	14	2	1	0	1.5	1	2	5	0.2222222222	NA	18
“3b”	“truthful_scoring”	14	3	4	1	1	2	2	5	0.5555555556	NA	19
“3b”	“truthful_scoring”	14	4	4	0	2	2	2	5	0.4444444444	NA	20
“3b”	“truthful_scoring”	14	5	3	1	1.5	3	2	5	0.7777777778	NA	21
“3b”	“truthful_scoring”	14	6	2	0	1.5	1	2	5	0.2222222222	NA	22
“3b”	“truthful_scoring”	14	7	2	0	1.5	1	2	5	0.2222222222	NA	23
“3b”	“truthful_scoring”	14	8	2	1	0.5	1	2	5	0.3333333333	NA	24
“3b”	“truthful_scoring”	14	9	1	0	1.5	1	2	5	0.2222222222	NA	25
“3b”	“truthful_scoring”	14	10	2	0	1.5	1	2	5	0.2222222222	NA	26
“3b”	“truthful_scoring”	14	11	4	0	2	2	2	5	0.4444444444	NA	27
“3b”	“truthful_scoring”	14	12	3	0	2.5	3	2	5	0.6666666667	NA	28
“3b”	“truthful_scoring”	14	13	1	1	0.5	1	2	5	0.3333333333	NA	29
“3b”	“truthful_scoring”	14	14	3	1	1.5	3	2	5	0.7777777778	NA	30
“3b”	“truthful_scoring”	14	15	4	1	1	2	2	5	0.5555555556	NA	31
“3b”	“truthful_scoring”	14	16	3	1	1.5	3	2	5	0.7777777778	NA	32
“3b”	“truthful_scoring”	15	1	2	0	1.5	1	2	5	0.2222222222	NA	17
“3b”	“truthful_scoring”	15	2	3	0	1	0	2	5	0	NA	18
“3b”	“truthful_scoring”	15	3	4	1	2	4	2	5	1	NA	19
“3b”	“truthful_scoring”	15	4	3	0	1	0	2	5	0	NA	20
“3b”	“truthful_scoring”	15	5	4	1	2	4	2	5	1	NA	21
“3b”	“truthful_scoring”	15	6	1	1	0.5	1	2	5	0.3333333333	NA	22
“3b”	“truthful_scoring”	15	7	2	1	0.5	1	2	5	0.3333333333	NA	23
“3b”	“truthful_scoring”	15	8	1	0	1.5	1	2	5	0.2222222222	NA	24
“3b”	“truthful_scoring”	15	9	3	0	1	0	2	5	0	NA	25
“3b”	“truthful_scoring”	15	10	3	0	1	0	2	5	0	NA	26
“3b”	“truthful_scoring”	15	11	2	0	1.5	1	2	5	0.2222222222	NA	27
“3b”	“truthful_scoring”	15	12	1	0	1.5	1	2	5	0.2222222222	NA	28
“3b”	“truthful_scoring”	15	13	1	0	1.5	1	2	5	0.2222222222	NA	29
“3b”	“truthful_scoring”	15	14	4	1	2	4	2	5	1	NA	30
“3b”	“truthful_scoring”	15	15	4	1	2	4	2	5	1	NA	31
“3b”	“truthful_scoring”	15	16	2	0	1.5	1	2	5	0.2222222222	NA	32
“3b”	“truthful_scoring”	16	1	2	0	1	0	2	5	0	NA	17
“3b”	“truthful_scoring”	16	2	2	0	1	0	2	5	0	NA	18
“3b”	“truthful_scoring”	16	3	1	1	1	2	2	5	0.5555555556	NA	19
“3b”	“truthful_scoring”	16	4	1	0	2	2	2	5	0.4444444444	NA	20
“3b”	“truthful_scoring”	16	5	4	0	1.5	1	2	5	0.2222222222	NA	21
“3b”	“truthful_scoring”	16	6	4	0	1.5	1	2	5	0.2222222222	NA	22
“3b”	“truthful_scoring”	16	7	3	1	1.5	3	2	5	0.7777777778	NA	23
“3b”	“truthful_scoring”	16	8	4	0	1.5	1	2	5	0.2222222222	NA	24
“3b”	“truthful_scoring”	16	9	4	1	0.5	1	2	5	0.3333333333	NA	25
“3b”	“truthful_scoring”	16	10	1	0	2	2	2	5	0.4444444444	NA	26
“3b”	“truthful_scoring”	16	11	3	0	2.5	3	2	5	0.6666666667	NA	27
“3b”	“truthful_scoring”	16	12	3	1	1.5	3	2	5	0.7777777778	NA	28
“3b”	“truthful_scoring”	16	13	2	0	1	0	2	5	0	NA	29
“3b”	“truthful_scoring”	16	14	3	1	1.5	3	2	5	0.7777777778	NA	30
“3b”	“truthful_scoring”	16	15	1	1	1	2	2	5	0.5555555556	NA	31
“3b”	“truthful_scoring”	16	16	2	0	1	0	2	5	0	NA	32
“3b”	“truthful_scoring”	17	1	4	1	1	2	2	5	0.5555555556	NA	17
“3b”	“truthful_scoring”	17	2	2	0	1	0	2	5	0	NA	18
“3b”	“truthful_scoring”	17	3	2	0	1	0	2	5	0	NA	19
“3b”	“truthful_scoring”	17	4	1	1	1.5	3	2	5	0.7777777778	NA	20
“3b”	“truthful_scoring”	17	5	3	1	1	2	2	5	0.5555555556	NA	21
“3b”	“truthful_scoring”	17	6	1	0	2.5	3	2	5	0.6666666667	NA	22
“3b”	“truthful_scoring”	17	7	4	0	2	2	2	5	0.4444444444	NA	23
“3b”	“truthful_scoring”	17	8	4	1	1	2	2	5	0.5555555556	NA	24
“3b”	“truthful_scoring”	17	9	1	1	1.5	3	2	5	0.7777777778	NA	25
“3b”	“truthful_scoring”	17	10	3	0	2	2	2	5	0.4444444444	NA	26
“3b”	“truthful_scoring”	17	11	4	0	2	2	2	5	0.4444444444	NA	27
“3b”	“truthful_scoring”	17	12	3	0	2	2	2	5	0.4444444444	NA	28
“3b”	“truthful_scoring”	17	13	3	1	1	2	2	5	0.5555555556	NA	29
“3b”	“truthful_scoring”	17	14	2	0	1	0	2	5	0	NA	30
“3b”	“truthful_scoring”	17	15	1	1	1.5	3	2	5	0.7777777778	NA	31
“3b”	“truthful_scoring”	17	16	2	0	1	0	2	5	0	NA	32
“3b”	“truthful_scoring”	18	1	1	0	2	2	2	5	0.4444444444	NA	17
“3b”	“truthful_scoring”	18	2	3	1	0.5	1	2	5	0.3333333333	NA	18
“3b”	“truthful_scoring”	18	3	1	1	1	2	2	5	0.5555555556	NA	19
“3b”	“truthful_scoring”	18	4	4	0	1.5	1	2	5	0.2222222222	NA	20
“3b”	“truthful_scoring”	18	5	4	0	1.5	1	2	5	0.2222222222	NA	21
“3b”	“truthful_scoring”	18	6	3	0	1.5	1	2	5	0.2222222222	NA	22
“3b”	“truthful_scoring”	18	7	2	0	1.5	1	2	5	0.2222222222	NA	23
“3b”	“truthful_scoring”	18	8	4	0	1.5	1	2	5	0.2222222222	NA	24
“3b”	“truthful_scoring”	18	9	1	0	2	2	2	5	0.4444444444	NA	25
“3b”	“truthful_scoring”	18	10	3	0	1.5	1	2	5	0.2222222222	NA	26
“3b”	“truthful_scoring”	18	11	2	0	1.5	1	2	5	0.2222222222	NA	27
“3b”	“truthful_scoring”	18	12	2	0	1.5	1	2	5	0.2222222222	NA	28
“3b”	“truthful_scoring”	18	13	4	1	0.5	1	2	5	0.3333333333	NA	29
“3b”	“truthful_scoring”	18	14	2	1	0.5	1	2	5	0.3333333333	NA	30
“3b”	“truthful_scoring”	18	15	1	1	1	2	2	5	0.5555555556	NA	31
“3b”	“truthful_scoring”	18	16	3	0	1.5	1	2	5	0.2222222222	NA	32
“3b”	“truthful_scoring”	19	1	4	0	1.5	1	2	5	0.2222222222	NA	17
“3b”	“truthful_scoring”	19	2	2	0	1.5	1	2	5	0.2222222222	NA	18
“3b”	“truthful_scoring”	19	3	1	0	2	2	2	5	0.4444444444	NA	19
“3b”	“truthful_scoring”	19	4	3	1	1.5	3	2	5	0.7777777778	NA	20
“3b”	“truthful_scoring”	19	5	3	0	2.5	3	2	5	0.6666666667	NA	21
“3b”	“truthful_scoring”	19	6	4	0	1.5	1	2	5	0.2222222222	NA	22
“3b”	“truthful_scoring”	19	7	4	1	0.5	1	2	5	0.3333333333	NA	23
“3b”	“truthful_scoring”	19	8	2	1	0.5	1	2	5	0.3333333333	NA	24
“3b”	“truthful_scoring”	19	9	3	1	1.5	3	2	5	0.7777777778	NA	25
“3b”	“truthful_scoring”	19	10	2	0	1.5	1	2	5	0.2222222222	NA	26
“3b”	“truthful_scoring”	19	11	2	0	1.5	1	2	5	0.2222222222	NA	27
“3b”	“truthful_scoring”	19	12	4	0	1.5	1	2	5	0.2222222222	NA	28
“3b”	“truthful_scoring”	19	13	3	1	1.5	3	2	5	0.7777777778	NA	29
“3b”	“truthful_scoring”	19	14	1	1	1	2	2	5	0.5555555556	NA	30
“3b”	“truthful_scoring”	19	15	1	1	1	2	2	5	0.5555555556	NA	31
“3b”	“truthful_scoring”	19	16	1	0	2	2	2	5	0.4444444444	NA	32
“3b”	“truthful_scoring”	20	1	3	0	1.5	1	2	5	0.2222222222	NA	17
“3b”	“truthful_scoring”	20	2	1	0	1.5	1	2	5	0.2222222222	NA	18
“3b”	“truthful_scoring”	20	3	3	1	0.5	1	2	5	0.3333333333	NA	19
“3b”	“truthful_scoring”	20	4	2	1	1	2	2	5	0.5555555556	NA	20
“3b”	“truthful_scoring”	20	5	3	0	1.5	1	2	5	0.2222222222	NA	21
“3b”	“truthful_scoring”	20	6	4	0	1	0	2	5	0	NA	22
“3b”	“truthful_scoring”	20	7	3	0	1.5	1	2	5	0.2222222222	NA	23
“3b”	“truthful_scoring”	20	8	4	0	1	0	2	5	0	NA	24
“3b”	“truthful_scoring”	20	9	2	0	2	2	2	5	0.4444444444	NA	25
“3b”	“truthful_scoring”	20	10	4	0	1	0	2	5	0	NA	26
“3b”	“truthful_scoring”	20	11	2	0	2	2	2	5	0.4444444444	NA	27
“3b”	“truthful_scoring”	20	12	1	0	1.5	1	2	5	0.2222222222	NA	28
“3b”	“truthful_scoring”	20	13	1	1	0.5	1	2	5	0.3333333333	NA	29
“3b”	“truthful_scoring”	20	14	4	0	1	0	2	5	0	NA	30
“3b”	“truthful_scoring”	20	15	2	1	1	2	2	5	0.5555555556	NA	31
“3b”	“truthful_scoring”	20	16	1	0	1.5	1	2	5	0.2222222222	NA	32
“3b”	“self_scoring”	1	1	4	1	2	4	3	6	0	3	17
“3b”	“self_scoring”	1	2	4	1	2	4	3	6	0	3	18
“3b”	“self_scoring”	1	3	3	1	1.5	3	3	6	0	2	19
“3b”	“self_scoring”	1	4	2	1	1.5	3	3	6	0	3	20
“3b”	“self_scoring”	1	5	2	0	2.5	3	3	6	0	3	21
“3b”	“self_scoring”	1	6	3	1	1.5	3	3	6	0	3	22
“3b”	“self_scoring”	1	7	2	1	1.5	3	3	6	0	2	23
“3b”	“self_scoring”	1	8	1	1	1.5	3	3	6	0	2	24
“3b”	“self_scoring”	1	9	1	1	1.5	3	3	6	0	2	25
“3b”	“self_scoring”	1	10	3	0	2.5	3	3	6	0	3	26
“3b”	“self_scoring”	1	11	4	1	2	4	3	6	0	3	27
“3b”	“self_scoring”	1	12	1	0	2.5	3	3	6	0	3	28
“3b”	“self_scoring”	1	13	2	1	1.5	3	3	6	0	3	29
“3b”	“self_scoring”	1	14	1	1	1.5	3	3	6	0	2	30
“3b”	“self_scoring”	1	15	4	1	2	4	3	6	0	3	31
“3b”	“self_scoring”	1	16	3	1	1.5	3	3	6	0	2	32
“3b”	“self_scoring”	2	1	4	1	2	4	3	6	1	3	17
“3b”	“self_scoring”	2	2	3	1	1.5	3	3	6	1	2	18
“3b”	“self_scoring”	2	3	4	1	2	4	3	6	0.8888888889	3	19
“3b”	“self_scoring”	2	4	3	1	1.5	3	3	6	0.8888888889	3	20
“3b”	“self_scoring”	2	5	1	0	2	2	3	6	0.8888888889	2	21
“3b”	“self_scoring”	2	6	2	1	1.5	3	3	6	0.7777777778	3	22
“3b”	“self_scoring”	2	7	1	1	1	2	3	6	1	1	23
“3b”	“self_scoring”	2	8	3	1	1.5	3	3	6	0.7777777778	0	24
“3b”	“self_scoring”	2	9	3	0	2.5	3	3	6	0.7777777778	3	25
“3b”	“self_scoring”	2	10	1	0	2	2	3	6	0.7777777778	3	26
“3b”	“self_scoring”	2	11	2	1	1.5	3	3	6	1	2	27
“3b”	“self_scoring”	2	12	2	0	2.5	3	3	6	0.6666666667	2	28
“3b”	“self_scoring”	2	13	4	1	2	4	3	6	0.8888888889	3	29
“3b”	“self_scoring”	2	14	4	1	2	4	3	6	0.7777777778	3	30
“3b”	“self_scoring”	2	15	2	1	1.5	3	3	6	1	3	31
“3b”	“self_scoring”	2	16	1	1	1	2	3	6	0.8888888889	1	32
“3b”	“self_scoring”	3	1	3	1	1.5	3	3	6	1	2	17
“3b”	“self_scoring”	3	2	3	1	1.5	3	3	6	0.6666666667	2	18
“3b”	“self_scoring”	3	3	2	0	1.5	1	3	6	1	2	19
“3b”	“self_scoring”	3	4	2	0	1.5	1	3	6	0.5555555556	2	20
“3b”	“self_scoring”	3	5	2	0	1.5	1	3	6	0.5555555556	3	21
“3b”	“self_scoring”	3	6	1	0	2	2	3	6	0.7777777778	0	22
“3b”	“self_scoring”	3	7	1	1	1	2	3	6	0.6666666667	1	23
“3b”	“self_scoring”	3	8	3	0	2.5	3	3	6	0.8888888889	2	24
“3b”	“self_scoring”	3	9	4	1	2	4	3	6	0.5555555556	3	25
“3b”	“self_scoring”	3	10	1	0	2	2	3	6	0.4444444444	2	26
“3b”	“self_scoring”	3	11	4	1	2	4	3	6	0.8888888889	3	27
“3b”	“self_scoring”	3	12	4	1	2	4	3	6	0.8888888889	0	28
“3b”	“self_scoring”	3	13	4	1	2	4	3	6	1	3	29
“3b”	“self_scoring”	3	14	3	1	1.5	3	3	6	1	3	30
“3b”	“self_scoring”	3	15	1	1	1	2	3	6	0.7777777778	3	31
“3b”	“self_scoring”	3	16	2	1	0.5	1	3	6	0.6666666667	0	32
“3b”	“self_scoring”	4	1	1	1	1	2	3	6	0.7777777778	1	17
“3b”	“self_scoring”	4	2	3	0	1.5	1	3	6	0.7777777778	2	18
“3b”	“self_scoring”	4	3	3	1	0.5	1	3	6	0.5555555556	0	19
“3b”	“self_scoring”	4	4	3	0	1.5	1	3	6	0.5555555556	1	20
“3b”	“self_scoring”	4	5	2	0	2	2	3	6	0.4444444444	3	21
“3b”	“self_scoring”	4	6	1	1	1	2	3	6	0.6666666667	0	22
“3b”	“self_scoring”	4	7	4	1	1.5	3	3	6	0.5555555556	2	23
“3b”	“self_scoring”	4	8	2	1	1	2	3	6	0.7777777778	0	24
“3b”	“self_scoring”	4	9	2	1	1	2	3	6	0.6666666667	1	25
“3b”	“self_scoring”	4	10	1	0	2	2	3	6	0.4444444444	0	26
“3b”	“self_scoring”	4	11	4	0	2.5	3	3	6	0.6666666667	3	27
“3b”	“self_scoring”	4	12	1	0	2	2	3	6	1	1	28
“3b”	“self_scoring”	4	13	4	1	1.5	3	3	6	0.6666666667	3	29
“3b”	“self_scoring”	4	14	3	0	1.5	1	3	6	0.6666666667	1	30
“3b”	“self_scoring”	4	15	4	1	1.5	3	3	6	0.3333333333	3	31
“3b”	“self_scoring”	4	16	2	0	2	2	3	6	0.7777777778	1	32
“3b”	“self_scoring”	5	1	2	1	1.5	3	3	6	0.1111111111	2	17
“3b”	“self_scoring”	5	2	3	1	1.5	3	3	6	0.2222222222	2	18
“3b”	“self_scoring”	5	3	1	1	1	2	3	6	0.4444444444	1	19
“3b”	“self_scoring”	5	4	4	0	1	0	3	6	0.3333333333	0	20
“3b”	“self_scoring”	5	5	4	0	1	0	3	6	0.2222222222	0	21
“3b”	“self_scoring”	5	6	1	0	2	2	3	6	0.2222222222	1	22
“3b”	“self_scoring”	5	7	2	1	1.5	3	3	6	1	2	23
“3b”	“self_scoring”	5	8	1	1	1	2	3	6	0.5555555556	0	24
“3b”	“self_scoring”	5	9	3	0	2.5	3	3	6	0.4444444444	3	25
“3b”	“self_scoring”	5	10	2	0	2.5	3	3	6	0.2222222222	2	26
“3b”	“self_scoring”	5	11	4	0	1	0	3	6	0.8888888889	3	27
“3b”	“self_scoring”	5	12	1	0	2	2	3	6	0.1111111111	0	28
“3b”	“self_scoring”	5	13	2	1	1.5	3	3	6	0.8888888889	3	29
“3b”	“self_scoring”	5	14	3	1	1.5	3	3	6	0.3333333333	2	30
“3b”	“self_scoring”	5	15	3	1	1.5	3	3	6	0.8888888889	2	31
“3b”	“self_scoring”	5	16	4	0	1	0	3	6	0.4444444444	0	32
“3b”	“self_scoring”	6	1	4	1	1.5	3	3	6	0.7777777778	2	17
“3b”	“self_scoring”	6	2	1	0	1	0	3	6	0.7777777778	0	18
“3b”	“self_scoring”	6	3	3	0	2.5	3	3	6	0.1111111111	2	19
“3b”	“self_scoring”	6	4	4	1	1.5	3	3	6	0.3333333333	3	20
“3b”	“self_scoring”	6	5	2	1	1.5	3	3	6	0.3333333333	3	21
“3b”	“self_scoring”	6	6	3	1	1.5	3	3	6	0.1111111111	3	22
“3b”	“self_scoring”	6	7	4	1	1.5	3	3	6	0.7777777778	2	23
“3b”	“self_scoring”	6	8	1	0	1	0	3	6	0.2222222222	1	24
“3b”	“self_scoring”	6	9	2	1	1.5	3	3	6	0.6666666667	2	25
“3b”	“self_scoring”	6	10	2	0	2.5	3	3	6	0.7777777778	2	26
“3b”	“self_scoring”	6	11	2	1	1.5	3	3	6	0	3	27
“3b”	“self_scoring”	6	12	1	0	1	0	3	6	0.2222222222	0	28
“3b”	“self_scoring”	6	13	3	1	1.5	3	3	6	0.6666666667	3	29
“3b”	“self_scoring”	6	14	4	0	2.5	3	3	6	0.7777777778	3	30
“3b”	“self_scoring”	6	15	3	1	1.5	3	3	6	0.7777777778	2	31
“3b”	“self_scoring”	6	16	1	0	1	0	3	6	0.3333333333	0	32
“3b”	“self_scoring”	7	1	3	1	1.5	3	3	6	0.8888888889	2	17
“3b”	“self_scoring”	7	2	4	1	1	2	3	6	0.1111111111	1	18
“3b”	“self_scoring”	7	3	1	0	2	2	3	6	0.8888888889	1	19
“3b”	“self_scoring”	7	4	3	0	2.5	3	3	6	0.7777777778	3	20
“3b”	“self_scoring”	7	5	4	0	2	2	3	6	0.7777777778	3	21
“3b”	“self_scoring”	7	6	2	1	2	4	3	6	0.7777777778	3	22
“3b”	“self_scoring”	7	7	3	1	1.5	3	3	6	0.8888888889	2	23
“3b”	“self_scoring”	7	8	2	1	2	4	3	6	0	3	24
“3b”	“self_scoring”	7	9	3	1	1.5	3	3	6	0.8888888889	2	25
“3b”	“self_scoring”	7	10	4	0	2	2	3	6	0.8888888889	2	26
“3b”	“self_scoring”	7	11	4	1	1	2	3	6	0.7777777778	3	27
“3b”	“self_scoring”	7	12	1	0	2	2	3	6	0.1111111111	3	28
“3b”	“self_scoring”	7	13	2	1	2	4	3	6	0.7777777778	3	29
“3b”	“self_scoring”	7	14	1	1	1	2	3	6	0.7777777778	1	30
“3b”	“self_scoring”	7	15	2	1	2	4	3	6	0.8888888889	3	31
“3b”	“self_scoring”	7	16	1	1	1	2	3	6	0.1111111111	1	32
“3b”	“self_scoring”	8	1	4	1	1.5	3	3	6	0.7777777778	2	17
“3b”	“self_scoring”	8	2	2	1	1.5	3	3	6	0.8888888889	2	18
“3b”	“self_scoring”	8	3	2	1	1.5	3	3	6	0.5555555556	2	19
“3b”	“self_scoring”	8	4	1	0	2	2	3	6	0.6666666667	2	20
“3b”	“self_scoring”	8	5	2	0	2.5	3	3	6	0.6666666667	0	21
“3b”	“self_scoring”	8	6	4	1	1.5	3	3	6	1	2	22
“3b”	“self_scoring”	8	7	2	1	1.5	3	3	6	0.7777777778	2	23
“3b”	“self_scoring”	8	8	3	1	1	2	3	6	1	0	24
“3b”	“self_scoring”	8	9	1	0	2	2	3	6	0.7777777778	1	25
“3b”	“self_scoring”	8	10	3	0	2	2	3	6	0.7777777778	2	26
“3b”	“self_scoring”	8	11	3	0	2	2	3	6	0.6666666667	2	27
“3b”	“self_scoring”	8	12	3	1	1	2	3	6	0.3333333333	2	28
“3b”	“self_scoring”	8	13	1	1	1	2	3	6	1	1	29
“3b”	“self_scoring”	8	14	4	0	2.5	3	3	6	0.5555555556	3	30
“3b”	“self_scoring”	8	15	4	1	1.5	3	3	6	1	2	31
“3b”	“self_scoring”	8	16	1	1	1	2	3	6	0.5555555556	1	32
“3b”	“self_scoring”	9	1	1	0	2.5	3	3	6	0.7777777778	2	17
“3b”	“self_scoring”	9	2	1	1	1.5	3	3	6	0.4444444444	2	18
“3b”	“self_scoring”	9	3	1	1	1.5	3	3	6	0.4444444444	2	19
“3b”	“self_scoring”	9	4	3	0	1.5	1	3	6	0.3333333333	0	20
“3b”	“self_scoring”	9	5	2	0	2.5	3	3	6	0.6666666667	0	21
“3b”	“self_scoring”	9	6	4	1	2	4	3	6	0.7777777778	3	22
“3b”	“self_scoring”	9	7	2	1	1.5	3	3	6	0.4444444444	2	23
“3b”	“self_scoring”	9	8	2	1	1.5	3	3	6	0.6666666667	1	24
“3b”	“self_scoring”	9	9	4	1	2	4	3	6	0.4444444444	3	25
“3b”	“self_scoring”	9	10	3	0	1.5	1	3	6	0.4444444444	2	26
“3b”	“self_scoring”	9	11	3	0	1.5	1	3	6	0.4444444444	0	27
“3b”	“self_scoring”	9	12	1	1	1.5	3	3	6	0.4444444444	0	28
“3b”	“self_scoring”	9	13	3	1	0.5	1	3	6	0.4444444444	0	29
“3b”	“self_scoring”	9	14	4	1	2	4	3	6	0.6666666667	3	30
“3b”	“self_scoring”	9	15	4	1	2	4	3	6	0.7777777778	3	31
“3b”	“self_scoring”	9	16	2	1	1.5	3	3	6	0.4444444444	2	32
“3b”	“self_scoring”	10	1	3	0	1.5	1	3	6	0.4444444444	1	17
“3b”	“self_scoring”	10	2	1	1	1.5	3	3	6	0.4444444444	2	18
“3b”	“self_scoring”	10	3	1	1	1.5	3	3	6	0.4444444444	2	19
“3b”	“self_scoring”	10	4	4	0	1.5	1	3	6	0.2222222222	2	20
“3b”	“self_scoring”	10	5	1	0	2.5	3	3	6	0.5555555556	0	21
“3b”	“self_scoring”	10	6	2	1	1	2	3	6	1	1	22
“3b”	“self_scoring”	10	7	3	0	1.5	1	3	6	0.3333333333	1	23
“3b”	“self_scoring”	10	8	2	0	2	2	3	6	0.4444444444	2	24
“3b”	“self_scoring”	10	9	1	1	1.5	3	3	6	1	2	25
“3b”	“self_scoring”	10	10	3	0	1.5	1	3	6	0	1	26
“3b”	“self_scoring”	10	11	3	1	0.5	1	3	6	0.2222222222	0	27
“3b”	“self_scoring”	10	12	2	0	2	2	3	6	0.6666666667	1	28
“3b”	“self_scoring”	10	13	4	0	1.5	1	3	6	0.2222222222	1	29
“3b”	“self_scoring”	10	14	4	0	1.5	1	3	6	1	1	30
“3b”	“self_scoring”	10	15	2	1	1	2	3	6	1	1	31
“3b”	“self_scoring”	10	16	4	1	0.5	1	3	6	0.3333333333	0	32
“3b”	“self_scoring”	11	1	4	0	1	0	3	6	0.2222222222	0	17
“3b”	“self_scoring”	11	2	1	0	1.5	1	3	6	0.4444444444	2	18
“3b”	“self_scoring”	11	3	4	0	1	0	3	6	0.4444444444	0	19
“3b”	“self_scoring”	11	4	2	1	2	4	3	6	0.2222222222	3	20
“3b”	“self_scoring”	11	5	1	0	1.5	1	3	6	0.6666666667	3	21
“3b”	“self_scoring”	11	6	4	0	1	0	3	6	0.4444444444	0	22
“3b”	“self_scoring”	11	7	3	1	1	2	3	6	0.2222222222	1	23
“3b”	“self_scoring”	11	8	3	0	2	2	3	6	0.3333333333	2	24
“3b”	“self_scoring”	11	9	1	1	0.5	1	3	6	0.4444444444	0	25
“3b”	“self_scoring”	11	10	4	0	1	0	3	6	0.2222222222	3	26
“3b”	“self_scoring”	11	11	3	1	1	2	3	6	0.3333333333	0	27
“3b”	“self_scoring”	11	12	1	0	1.5	1	3	6	0.4444444444	0	28
“3b”	“self_scoring”	11	13	3	0	2	2	3	6	0.3333333333	0	29
“3b”	“self_scoring”	11	14	2	1	2	4	3	6	0.3333333333	3	30
“3b”	“self_scoring”	11	15	2	1	2	4	3	6	0.4444444444	3	31
“3b”	“self_scoring”	11	16	2	1	2	4	3	6	0.4444444444	3	32
“3b”	“self_scoring”	12	1	3	1	1.5	3	3	6	0.3333333333	2	17
“3b”	“self_scoring”	12	2	1	0	2.5	3	3	6	0.3333333333	3	18
“3b”	“self_scoring”	12	3	3	1	1.5	3	3	6	0.3333333333	2	19
“3b”	“self_scoring”	12	4	2	0	2	2	3	6	1	1	20
“3b”	“self_scoring”	12	5	4	1	0.5	1	3	6	0.2222222222	3	21
“3b”	“self_scoring”	12	6	1	1	1.5	3	3	6	0.3333333333	2	22
“3b”	“self_scoring”	12	7	4	0	1.5	1	3	6	0.2222222222	1	23
“3b”	“self_scoring”	12	8	3	0	2.5	3	3	6	0.1111111111	3	24
“3b”	“self_scoring”	12	9	2	1	1	2	3	6	0.5555555556	1	25
“3b”	“self_scoring”	12	10	4	0	1.5	1	3	6	0	0	26
“3b”	“self_scoring”	12	11	4	0	1.5	1	3	6	0.3333333333	2	27
“3b”	“self_scoring”	12	12	2	0	2	2	3	6	0.5555555556	2	28
“3b”	“self_scoring”	12	13	1	1	1.5	3	3	6	0.3333333333	3	29
“3b”	“self_scoring”	12	14	1	1	1.5	3	3	6	1	2	30
“3b”	“self_scoring”	12	15	3	1	1.5	3	3	6	1	2	31
“3b”	“self_scoring”	12	16	2	1	1	2	3	6	1	1	32
“3b”	“self_scoring”	13	1	4	1	1	2	3	6	0.7777777778	1	17
“3b”	“self_scoring”	13	2	2	0	1.5	1	3	6	0.7777777778	2	18
“3b”	“self_scoring”	13	3	3	1	1.5	3	3	6	0.7777777778	2	19
“3b”	“self_scoring”	13	4	1	0	1.5	1	3	6	0.4444444444	0	20
“3b”	“self_scoring”	13	5	2	0	1.5	1	3	6	0.3333333333	3	21
“3b”	“self_scoring”	13	6	1	0	1.5	1	3	6	0.8888888889	0	22
“3b”	“self_scoring”	13	7	1	1	0.5	1	3	6	0.5555555556	0	23
“3b”	“self_scoring”	13	8	3	0	2.5	3	3	6	0.6666666667	3	24
“3b”	“self_scoring”	13	9	4	1	1	2	3	6	0.4444444444	0	25
“3b”	“self_scoring”	13	10	4	0	2	2	3	6	0.6666666667	0	26
“3b”	“self_scoring”	13	11	2	0	1.5	1	3	6	0.4444444444	1	27
“3b”	“self_scoring”	13	12	1	0	1.5	1	3	6	0.3333333333	3	28
“3b”	“self_scoring”	13	13	3	1	1.5	3	3	6	0.7777777778	3	29
“3b”	“self_scoring”	13	14	4	0	2	2	3	6	0.8888888889	1	30
“3b”	“self_scoring”	13	15	2	1	0.5	1	3	6	0.7777777778	0	31
“3b”	“self_scoring”	13	16	3	1	1.5	3	3	6	0.4444444444	2	32
“3b”	“self_scoring”	14	1	3	1	0.5	1	3	6	0.1111111111	0	17
“3b”	“self_scoring”	14	2	3	0	1.5	1	3	6	0.4444444444	2	18
“3b”	“self_scoring”	14	3	1	0	1.5	1	3	6	0.8888888889	1	19
“3b”	“self_scoring”	14	4	1	0	1.5	1	3	6	0.3333333333	0	20
“3b”	“self_scoring”	14	5	1	0	1.5	1	3	6	0.3333333333	3	21
“3b”	“self_scoring”	14	6	3	0	1.5	1	3	6	0.3333333333	0	22
“3b”	“self_scoring”	14	7	2	1	1.5	3	3	6	0.3333333333	2	23
“3b”	“self_scoring”	14	8	1	1	0.5	1	3	6	0.7777777778	0	24
“3b”	“self_scoring”	14	9	4	0	2	2	3	6	0.2222222222	1	25
“3b”	“self_scoring”	14	10	3	0	1.5	1	3	6	0.2222222222	1	26
“3b”	“self_scoring”	14	11	2	0	2.5	3	3	6	0.5555555556	1	27
“3b”	“self_scoring”	14	12	4	0	2	2	3	6	0	1	28
“3b”	“self_scoring”	14	13	2	1	1.5	3	3	6	0.7777777778	3	29
“3b”	“self_scoring”	14	14	4	1	1	2	3	6	0.1111111111	1	30
“3b”	“self_scoring”	14	15	4	1	1	2	3	6	0.6666666667	1	31
“3b”	“self_scoring”	14	16	2	1	1.5	3	3	6	0.8888888889	2	32
“3b”	“self_scoring”	15	1	2	0	1	0	3	6	0.3333333333	1	17
“3b”	“self_scoring”	15	2	2	0	1	0	3	6	0.1111111111	1	18
“3b”	“self_scoring”	15	3	2	0	1	0	3	6	0.3333333333	0	19
“3b”	“self_scoring”	15	4	3	1	1	2	3	6	0.4444444444	0	20
“3b”	“self_scoring”	15	5	3	0	2	2	3	6	0.1111111111	3	21
“3b”	“self_scoring”	15	6	1	0	2.5	3	3	6	0.3333333333	2	22
“3b”	“self_scoring”	15	7	4	1	0.5	1	3	6	0.6666666667	0	23
“3b”	“self_scoring”	15	8	4	0	1.5	1	3	6	0.4444444444	1	24
“3b”	“self_scoring”	15	9	1	1	1.5	3	3	6	0.3333333333	3	25
“3b”	“self_scoring”	15	10	2	0	1	0	3	6	0.2222222222	0	26
“3b”	“self_scoring”	15	11	4	0	1.5	1	3	6	0.7777777778	1	27
“3b”	“self_scoring”	15	12	4	0	1.5	1	3	6	0.3333333333	1	28
“3b”	“self_scoring”	15	13	3	0	2	2	3	6	0.5555555556	1	29
“3b”	“self_scoring”	15	14	3	1	1	2	3	6	0.3333333333	1	30
“3b”	“self_scoring”	15	15	1	1	1.5	3	3	6	0.3333333333	2	31
“3b”	“self_scoring”	15	16	1	1	1.5	3	3	6	0.6666666667	2	32
“4a”	“no_scoring”	1	1	3	0	2	2	1	7	NA	NA	33
“4a”	“no_scoring”	1	2	3	0	2	2	1	7	NA	NA	34
“4a”	“no_scoring”	1	3	2	1	2	4	1	7	NA	NA	35
“4a”	“no_scoring”	1	4	1	1	2	4	1	7	NA	NA	36
“4a”	“no_scoring”	1	5	4	1	1	2	1	7	NA	NA	37
“4a”	“no_scoring”	1	6	1	1	2	4	1	7	NA	NA	38
“4a”	“no_scoring”	1	7	2	1	2	4	1	7	NA	NA	39
“4a”	“no_scoring”	1	8	4	1	1	2	1	7	NA	NA	40
“4a”	“no_scoring”	1	9	1	1	2	4	1	7	NA	NA	41
“4a”	“no_scoring”	1	10	4	0	2	2	1	7	NA	NA	42
“4a”	“no_scoring”	1	11	1	1	2	4	1	7	NA	NA	43
“4a”	“no_scoring”	1	12	2	1	2	4	1	7	NA	NA	44
“4a”	“no_scoring”	1	13	3	1	1	2	1	7	NA	NA	45
“4a”	“no_scoring”	1	14	4	0	2	2	1	7	NA	NA	46
“4a”	“no_scoring”	1	15	3	1	1	2	1	7	NA	NA	47
“4a”	“no_scoring”	1	16	2	1	2	4	1	7	NA	NA	48
“4a”	“no_scoring”	2	1	3	0	2	2	1	7	NA	NA	33
“4a”	“no_scoring”	2	2	1	0	1.5	1	1	7	NA	NA	34
“4a”	“no_scoring”	2	3	2	1	1.5	3	1	7	NA	NA	35
“4a”	“no_scoring”	2	4	4	1	2	4	1	7	NA	NA	36
“4a”	“no_scoring”	2	5	3	1	1	2	1	7	NA	NA	37
“4a”	“no_scoring”	2	6	3	0	2	2	1	7	NA	NA	38
“4a”	“no_scoring”	2	7	3	1	1	2	1	7	NA	NA	39
“4a”	“no_scoring”	2	8	2	1	1.5	3	1	7	NA	NA	40
“4a”	“no_scoring”	2	9	4	1	2	4	1	7	NA	NA	41
“4a”	“no_scoring”	2	10	1	0	1.5	1	1	7	NA	NA	42
“4a”	“no_scoring”	2	11	4	1	2	4	1	7	NA	NA	43
“4a”	“no_scoring”	2	12	1	1	0.5	1	1	7	NA	NA	44
“4a”	“no_scoring”	2	13	4	1	2	4	1	7	NA	NA	45
“4a”	“no_scoring”	2	14	2	0	2.5	3	1	7	NA	NA	46
“4a”	“no_scoring”	2	15	1	0	1.5	1	1	7	NA	NA	47
“4a”	“no_scoring”	2	16	2	1	1.5	3	1	7	NA	NA	48
“4a”	“no_scoring”	3	1	4	0	2	2	1	7	NA	NA	33
“4a”	“no_scoring”	3	2	1	0	2.5	3	1	7	NA	NA	34
“4a”	“no_scoring”	3	3	4	1	1	2	1	7	NA	NA	35
“4a”	“no_scoring”	3	4	2	1	1.5	3	1	7	NA	NA	36
“4a”	“no_scoring”	3	5	1	1	1.5	3	1	7	NA	NA	37
“4a”	“no_scoring”	3	6	1	1	1.5	3	1	7	NA	NA	38
“4a”	“no_scoring”	3	7	1	1	1.5	3	1	7	NA	NA	39
“4a”	“no_scoring”	3	8	3	1	1	2	1	7	NA	NA	40
“4a”	“no_scoring”	3	9	3	1	1	2	1	7	NA	NA	41
“4a”	“no_scoring”	3	10	4	0	2	2	1	7	NA	NA	42
“4a”	“no_scoring”	3	11	4	1	1	2	1	7	NA	NA	43
“4a”	“no_scoring”	3	12	2	1	1.5	3	1	7	NA	NA	44
“4a”	“no_scoring”	3	13	2	0	2.5	3	1	7	NA	NA	45
“4a”	“no_scoring”	3	14	3	0	2	2	1	7	NA	NA	46
“4a”	“no_scoring”	3	15	3	0	2	2	1	7	NA	NA	47
“4a”	“no_scoring”	3	16	2	1	1.5	3	1	7	NA	NA	48
“4a”	“no_scoring”	4	1	2	0	2	2	1	7	NA	NA	33
“4a”	“no_scoring”	4	2	2	0	2	2	1	7	NA	NA	34
“4a”	“no_scoring”	4	3	3	1	1	2	1	7	NA	NA	35
“4a”	“no_scoring”	4	4	1	1	2	4	1	7	NA	NA	36
“4a”	“no_scoring”	4	5	1	1	2	4	1	7	NA	NA	37
“4a”	“no_scoring”	4	6	1	1	2	4	1	7	NA	NA	38
“4a”	“no_scoring”	4	7	4	1	1	2	1	7	NA	NA	39
“4a”	“no_scoring”	4	8	1	1	2	4	1	7	NA	NA	40
“4a”	“no_scoring”	4	9	4	1	1	2	1	7	NA	NA	41
“4a”	“no_scoring”	4	10	4	0	2	2	1	7	NA	NA	42
“4a”	“no_scoring”	4	11	3	1	1	2	1	7	NA	NA	43
“4a”	“no_scoring”	4	12	2	1	1	2	1	7	NA	NA	44
“4a”	“no_scoring”	4	13	4	0	2	2	1	7	NA	NA	45
“4a”	“no_scoring”	4	14	3	0	2	2	1	7	NA	NA	46
“4a”	“no_scoring”	4	15	3	0	2	2	1	7	NA	NA	47
“4a”	“no_scoring”	4	16	2	1	1	2	1	7	NA	NA	48
“4a”	“no_scoring”	5	1	3	0	2	2	1	7	NA	NA	33
“4a”	“no_scoring”	5	2	3	0	2	2	1	7	NA	NA	34
“4a”	“no_scoring”	5	3	4	0	2.5	3	1	7	NA	NA	35
“4a”	“no_scoring”	5	4	4	1	1.5	3	1	7	NA	NA	36
“4a”	“no_scoring”	5	5	2	1	2	4	1	7	NA	NA	37
“4a”	“no_scoring”	5	6	3	1	1	2	1	7	NA	NA	38
“4a”	“no_scoring”	5	7	1	1	1.5	3	1	7	NA	NA	39
“4a”	“no_scoring”	5	8	2	1	2	4	1	7	NA	NA	40
“4a”	“no_scoring”	5	9	4	1	1.5	3	1	7	NA	NA	41
“4a”	“no_scoring”	5	10	3	1	1	2	1	7	NA	NA	42
“4a”	“no_scoring”	5	11	2	1	2	4	1	7	NA	NA	43
“4a”	“no_scoring”	5	12	1	1	1.5	3	1	7	NA	NA	44
“4a”	“no_scoring”	5	13	2	1	2	4	1	7	NA	NA	45
“4a”	“no_scoring”	5	14	1	1	1.5	3	1	7	NA	NA	46
“4a”	“no_scoring”	5	15	1	0	2.5	3	1	7	NA	NA	47
“4a”	“no_scoring”	5	16	4	1	1.5	3	1	7	NA	NA	48
“4a”	“no_scoring”	6	1	4	0	2	2	1	7	NA	NA	33
“4a”	“no_scoring”	6	2	2	0	2	2	1	7	NA	NA	34
“4a”	“no_scoring”	6	3	1	1	1.5	3	1	7	NA	NA	35
“4a”	“no_scoring”	6	4	1	1	1.5	3	1	7	NA	NA	36
“4a”	“no_scoring”	6	5	1	1	1.5	3	1	7	NA	NA	37
“4a”	“no_scoring”	6	6	1	0	2.5	3	1	7	NA	NA	38
“4a”	“no_scoring”	6	7	4	1	1	2	1	7	NA	NA	39
“4a”	“no_scoring”	6	8	2	1	1	2	1	7	NA	NA	40
“4a”	“no_scoring”	6	9	2	1	1	2	1	7	NA	NA	41
“4a”	“no_scoring”	6	10	3	0	2.5	3	1	7	NA	NA	42
“4a”	“no_scoring”	6	11	3	1	1.5	3	1	7	NA	NA	43
“4a”	“no_scoring”	6	12	3	1	1.5	3	1	7	NA	NA	44
“4a”	“no_scoring”	6	13	3	1	1.5	3	1	7	NA	NA	45
“4a”	“no_scoring”	6	14	4	0	2	2	1	7	NA	NA	46
“4a”	“no_scoring”	6	15	2	0	2	2	1	7	NA	NA	47
“4a”	“no_scoring”	6	16	4	1	1	2	1	7	NA	NA	48
“4a”	“no_scoring”	7	1	1	0	2	2	1	7	NA	NA	33
“4a”	“no_scoring”	7	2	4	0	2	2	1	7	NA	NA	34
“4a”	“no_scoring”	7	3	4	1	1	2	1	7	NA	NA	35
“4a”	“no_scoring”	7	4	3	1	1.5	3	1	7	NA	NA	36
“4a”	“no_scoring”	7	5	2	0	2	2	1	7	NA	NA	37
“4a”	“no_scoring”	7	6	2	1	1	2	1	7	NA	NA	38
“4a”	“no_scoring”	7	7	2	1	1	2	1	7	NA	NA	39
“4a”	“no_scoring”	7	8	3	1	1.5	3	1	7	NA	NA	40
“4a”	“no_scoring”	7	9	1	1	1	2	1	7	NA	NA	41
“4a”	“no_scoring”	7	10	1	1	1	2	1	7	NA	NA	42
“4a”	“no_scoring”	7	11	4	1	1	2	1	7	NA	NA	43
“4a”	“no_scoring”	7	12	3	1	1.5	3	1	7	NA	NA	44
“4a”	“no_scoring”	7	13	4	0	2	2	1	7	NA	NA	45
“4a”	“no_scoring”	7	14	1	0	2	2	1	7	NA	NA	46
“4a”	“no_scoring”	7	15	3	0	2.5	3	1	7	NA	NA	47
“4a”	“no_scoring”	7	16	2	0	2	2	1	7	NA	NA	48
“4a”	“no_scoring”	8	1	1	0	2	2	1	7	NA	NA	33
“4a”	“no_scoring”	8	2	4	0	1.5	1	1	7	NA	NA	34
“4a”	“no_scoring”	8	3	1	1	1	2	1	7	NA	NA	35
“4a”	“no_scoring”	8	4	3	1	1	2	1	7	NA	NA	36
“4a”	“no_scoring”	8	5	3	1	1	2	1	7	NA	NA	37
“4a”	“no_scoring”	8	6	4	0	1.5	1	1	7	NA	NA	38
“4a”	“no_scoring”	8	7	3	0	2	2	1	7	NA	NA	39
“4a”	“no_scoring”	8	8	2	0	2	2	1	7	NA	NA	40
“4a”	“no_scoring”	8	9	2	1	1	2	1	7	NA	NA	41
“4a”	“no_scoring”	8	10	2	0	2	2	1	7	NA	NA	42
“4a”	“no_scoring”	8	11	4	1	0.5	1	1	7	NA	NA	43
“4a”	“no_scoring”	8	12	4	0	1.5	1	1	7	NA	NA	44
“4a”	“no_scoring”	8	13	2	1	1	2	1	7	NA	NA	45
“4a”	“no_scoring”	8	14	3	0	2	2	1	7	NA	NA	46
“4a”	“no_scoring”	8	15	1	0	2	2	1	7	NA	NA	47
“4a”	“no_scoring”	8	16	1	1	1	2	1	7	NA	NA	48
“4a”	“no_scoring”	9	1	4	0	1.5	1	1	7	NA	NA	33
“4a”	“no_scoring”	9	2	2	0	1.5	1	1	7	NA	NA	34
“4a”	“no_scoring”	9	3	1	0	1	0	1	7	NA	NA	35
“4a”	“no_scoring”	9	4	3	1	1.5	3	1	7	NA	NA	36
“4a”	“no_scoring”	9	5	3	1	1.5	3	1	7	NA	NA	37
“4a”	“no_scoring”	9	6	2	0	1.5	1	1	7	NA	NA	38
“4a”	“no_scoring”	9	7	1	0	1	0	1	7	NA	NA	39
“4a”	“no_scoring”	9	8	3	1	1.5	3	1	7	NA	NA	40
“4a”	“no_scoring”	9	9	4	0	1.5	1	1	7	NA	NA	41
“4a”	“no_scoring”	9	10	1	0	1	0	1	7	NA	NA	42
“4a”	“no_scoring”	9	11	3	0	2.5	3	1	7	NA	NA	43
“4a”	“no_scoring”	9	12	4	1	0.5	1	1	7	NA	NA	44
“4a”	“no_scoring”	9	13	4	0	1.5	1	1	7	NA	NA	45
“4a”	“no_scoring”	9	14	2	0	1.5	1	1	7	NA	NA	46
“4a”	“no_scoring”	9	15	1	0	1	0	1	7	NA	NA	47
“4a”	“no_scoring”	9	16	2	1	0.5	1	1	7	NA	NA	48
“4a”	“no_scoring”	10	1	2	0	2.5	3	1	7	NA	NA	33
“4a”	“no_scoring”	10	2	4	0	1.5	1	1	7	NA	NA	34
“4a”	“no_scoring”	10	3	1	1	1	2	1	7	NA	NA	35
“4a”	“no_scoring”	10	4	1	1	1	2	1	7	NA	NA	36
“4a”	“no_scoring”	10	5	1	0	2	2	1	7	NA	NA	37
“4a”	“no_scoring”	10	6	2	1	1.5	3	1	7	NA	NA	38
“4a”	“no_scoring”	10	7	4	0	1.5	1	1	7	NA	NA	39
“4a”	“no_scoring”	10	8	2	1	1.5	3	1	7	NA	NA	40
“4a”	“no_scoring”	10	9	3	1	1	2	1	7	NA	NA	41
“4a”	“no_scoring”	10	10	3	0	2	2	1	7	NA	NA	42
“4a”	“no_scoring”	10	11	3	0	2	2	1	7	NA	NA	43
“4a”	“no_scoring”	10	12	4	0	1.5	1	1	7	NA	NA	44
“4a”	“no_scoring”	10	13	3	1	1	2	1	7	NA	NA	45
“4a”	“no_scoring”	10	14	4	1	0.5	1	1	7	NA	NA	46
“4a”	“no_scoring”	10	15	1	0	2	2	1	7	NA	NA	47
“4a”	“no_scoring”	10	16	2	1	1.5	3	1	7	NA	NA	48
“4a”	“no_scoring”	11	1	1	0	2	2	1	7	NA	NA	33
“4a”	“no_scoring”	11	2	4	0	2	2	1	7	NA	NA	34
“4a”	“no_scoring”	11	3	3	0	1.5	1	1	7	NA	NA	35
“4a”	“no_scoring”	11	4	1	1	1	2	1	7	NA	NA	36
“4a”	“no_scoring”	11	5	4	1	1	2	1	7	NA	NA	37
“4a”	“no_scoring”	11	6	4	1	1	2	1	7	NA	NA	38
“4a”	“no_scoring”	11	7	1	0	2	2	1	7	NA	NA	39
“4a”	“no_scoring”	11	8	1	1	1	2	1	7	NA	NA	40
“4a”	“no_scoring”	11	9	3	0	1.5	1	1	7	NA	NA	41
“4a”	“no_scoring”	11	10	3	1	0.5	1	1	7	NA	NA	42
“4a”	“no_scoring”	11	11	2	0	1.5	1	1	7	NA	NA	43
“4a”	“no_scoring”	11	12	3	0	1.5	1	1	7	NA	NA	44
“4a”	“no_scoring”	11	13	2	1	0.5	1	1	7	NA	NA	45
“4a”	“no_scoring”	11	14	2	0	1.5	1	1	7	NA	NA	46
“4a”	“no_scoring”	11	15	2	0	1.5	1	1	7	NA	NA	47
“4a”	“no_scoring”	11	16	4	0	2	2	1	7	NA	NA	48
“4a”	“no_scoring”	12	1	4	0	1.5	1	1	7	NA	NA	33
“4a”	“no_scoring”	12	2	4	0	1.5	1	1	7	NA	NA	34
“4a”	“no_scoring”	12	3	4	1	0.5	1	1	7	NA	NA	35
“4a”	“no_scoring”	12	4	2	1	1	2	1	7	NA	NA	36
“4a”	“no_scoring”	12	5	1	0	1.5	1	1	7	NA	NA	37
“4a”	“no_scoring”	12	6	3	1	0.5	1	1	7	NA	NA	38
“4a”	“no_scoring”	12	7	2	0	2	2	1	7	NA	NA	39
“4a”	“no_scoring”	12	8	2	1	1	2	1	7	NA	NA	40
“4a”	“no_scoring”	12	9	3	0	1.5	1	1	7	NA	NA	41
“4a”	“no_scoring”	12	10	3	0	1.5	1	1	7	NA	NA	42
“4a”	“no_scoring”	12	11	1	0	1.5	1	1	7	NA	NA	43
“4a”	“no_scoring”	12	12	1	1	0.5	1	1	7	NA	NA	44
“4a”	“no_scoring”	12	13	3	0	1.5	1	1	7	NA	NA	45
“4a”	“no_scoring”	12	14	4	0	1.5	1	1	7	NA	NA	46
“4a”	“no_scoring”	12	15	2	0	2	2	1	7	NA	NA	47
“4a”	“no_scoring”	12	16	1	0	1.5	1	1	7	NA	NA	48
“4a”	“no_scoring”	13	1	1	0	1.5	1	1	7	NA	NA	33
“4a”	“no_scoring”	13	2	3	0	2	2	1	7	NA	NA	34
“4a”	“no_scoring”	13	3	4	0	1.5	1	1	7	NA	NA	35
“4a”	“no_scoring”	13	4	2	1	0.5	1	1	7	NA	NA	36
“4a”	“no_scoring”	13	5	4	1	0.5	1	1	7	NA	NA	37
“4a”	“no_scoring”	13	6	3	1	1	2	1	7	NA	NA	38
“4a”	“no_scoring”	13	7	3	0	2	2	1	7	NA	NA	39
“4a”	“no_scoring”	13	8	1	0	1.5	1	1	7	NA	NA	40
“4a”	“no_scoring”	13	9	1	0	1.5	1	1	7	NA	NA	41
“4a”	“no_scoring”	13	10	2	0	1.5	1	1	7	NA	NA	42
“4a”	“no_scoring”	13	11	4	0	1.5	1	1	7	NA	NA	43
“4a”	“no_scoring”	13	12	3	1	1	2	1	7	NA	NA	44
“4a”	“no_scoring”	13	13	4	0	1.5	1	1	7	NA	NA	45
“4a”	“no_scoring”	13	14	2	0	1.5	1	1	7	NA	NA	46
“4a”	“no_scoring”	13	15	2	0	1.5	1	1	7	NA	NA	47
“4a”	“no_scoring”	13	16	1	1	0.5	1	1	7	NA	NA	48
“4a”	“no_scoring”	14	1	3	0	1.5	1	1	7	NA	NA	33
“4a”	“no_scoring”	14	2	1	0	1.5	1	1	7	NA	NA	34
“4a”	“no_scoring”	14	3	2	1	1	2	1	7	NA	NA	35
“4a”	“no_scoring”	14	4	3	1	0.5	1	1	7	NA	NA	36
“4a”	“no_scoring”	14	5	2	1	1	2	1	7	NA	NA	37
“4a”	“no_scoring”	14	6	3	0	1.5	1	1	7	NA	NA	38
“4a”	“no_scoring”	14	7	4	0	2.5	3	1	7	NA	NA	39
“4a”	“no_scoring”	14	8	1	1	0.5	1	1	7	NA	NA	40
“4a”	“no_scoring”	14	9	4	1	1.5	3	1	7	NA	NA	41
“4a”	“no_scoring”	14	10	1	0	1.5	1	1	7	NA	NA	42
“4a”	“no_scoring”	14	11	1	0	1.5	1	1	7	NA	NA	43
“4a”	“no_scoring”	14	12	4	1	1.5	3	1	7	NA	NA	44
“4a”	“no_scoring”	14	13	2	0	2	2	1	7	NA	NA	45
“4a”	“no_scoring”	14	14	4	1	1.5	3	1	7	NA	NA	46
“4a”	“no_scoring”	14	15	2	0	2	2	1	7	NA	NA	47
“4a”	“no_scoring”	14	16	3	0	1.5	1	1	7	NA	NA	48
“4a”	“no_scoring”	15	1	4	0	1.5	1	1	7	NA	NA	33
“4a”	“no_scoring”	15	2	1	0	1	0	1	7	NA	NA	34
“4a”	“no_scoring”	15	3	2	1	1.5	3	1	7	NA	NA	35
“4a”	“no_scoring”	15	4	4	0	1.5	1	1	7	NA	NA	36
“4a”	“no_scoring”	15	5	2	1	1.5	3	1	7	NA	NA	37
“4a”	“no_scoring”	15	6	2	0	2.5	3	1	7	NA	NA	38
“4a”	“no_scoring”	15	7	3	0	2.5	3	1	7	NA	NA	39
“4a”	“no_scoring”	15	8	3	1	1.5	3	1	7	NA	NA	40
“4a”	“no_scoring”	15	9	2	1	1.5	3	1	7	NA	NA	41
“4a”	“no_scoring”	15	10	1	0	1	0	1	7	NA	NA	42
“4a”	“no_scoring”	15	11	1	0	1	0	1	7	NA	NA	43
“4a”	“no_scoring”	15	12	3	1	1.5	3	1	7	NA	NA	44
“4a”	“no_scoring”	15	13	1	0	1	0	1	7	NA	NA	45
“4a”	“no_scoring”	15	14	3	1	1.5	3	1	7	NA	NA	46
“4a”	“no_scoring”	15	15	4	0	1.5	1	1	7	NA	NA	47
“4a”	“no_scoring”	15	16	4	1	0.5	1	1	7	NA	NA	48
“4a”	“no_scoring”	16	1	1	0	1.5	1	1	7	NA	NA	33
“4a”	“no_scoring”	16	2	3	0	1.5	1	1	7	NA	NA	34
“4a”	“no_scoring”	16	3	4	1	1	2	1	7	NA	NA	35
“4a”	“no_scoring”	16	4	1	1	0.5	1	1	7	NA	NA	36
“4a”	“no_scoring”	16	5	2	1	0.5	1	1	7	NA	NA	37
“4a”	“no_scoring”	16	6	3	0	1.5	1	1	7	NA	NA	38
“4a”	“no_scoring”	16	7	4	0	2	2	1	7	NA	NA	39
“4a”	“no_scoring”	16	8	2	0	1.5	1	1	7	NA	NA	40
“4a”	“no_scoring”	16	9	2	0	1.5	1	1	7	NA	NA	41
“4a”	“no_scoring”	16	10	2	0	1.5	1	1	7	NA	NA	42
“4a”	“no_scoring”	16	11	1	0	1.5	1	1	7	NA	NA	43
“4a”	“no_scoring”	16	12	4	1	1	2	1	7	NA	NA	44
“4a”	“no_scoring”	16	13	1	0	1.5	1	1	7	NA	NA	45
“4a”	“no_scoring”	16	14	4	0	2	2	1	7	NA	NA	46
“4a”	“no_scoring”	16	15	3	1	0.5	1	1	7	NA	NA	47
“4a”	“no_scoring”	16	16	3	0	1.5	1	1	7	NA	NA	48
“4a”	“no_scoring”	17	1	2	0	1.5	1	1	7	NA	NA	33
“4a”	“no_scoring”	17	2	4	0	1.5	1	1	7	NA	NA	34
“4a”	“no_scoring”	17	3	3	0	1.5	1	1	7	NA	NA	35
“4a”	“no_scoring”	17	4	4	0	1.5	1	1	7	NA	NA	36
“4a”	“no_scoring”	17	5	1	1	1	2	1	7	NA	NA	37
“4a”	“no_scoring”	17	6	1	1	1	2	1	7	NA	NA	38
“4a”	“no_scoring”	17	7	2	0	1.5	1	1	7	NA	NA	39
“4a”	“no_scoring”	17	8	4	1	0.5	1	1	7	NA	NA	40
“4a”	“no_scoring”	17	9	1	0	2	2	1	7	NA	NA	41
“4a”	“no_scoring”	17	10	3	1	0.5	1	1	7	NA	NA	42
“4a”	“no_scoring”	17	11	3	0	1.5	1	1	7	NA	NA	43
“4a”	“no_scoring”	17	12	2	1	0.5	1	1	7	NA	NA	44
“4a”	“no_scoring”	17	13	1	0	2	2	1	7	NA	NA	45
“4a”	“no_scoring”	17	14	3	0	1.5	1	1	7	NA	NA	46
“4a”	“no_scoring”	17	15	2	0	1.5	1	1	7	NA	NA	47
[truncated: 11,249 more rows]
