# Supplementary material for: Groups and scores: the decline of cooperation
Source: J R Soc Interface. 2018 Jul 4;15(144):20180158. doi: 10.1098/rsif.2018.0158 (PMC6073651; doi:10.1098/rsif.2018.0158)
Supplement: Instructions [file rsif20180158supp3.tar]

Archive with 9 entries (8 files):
- Final_instructions/1-3-2.docx
- Final_instructions/1-4-5.docx
- Final_instructions/Welcome_Intro.docx
- Final_instructions/1-5-4.docx
- Final_instructions/Code.txt
- Final_instructions
- Final_instructions/1-2-4.docx
- Final_instructions/1-2-3.docx
- Final_instructions/1-3-4.docx
