# Supplementary material for: Groups and scores: the decline of cooperation
Source: J R Soc Interface. 2018 Jul 4;15(144):20180158. doi: 10.1098/rsif.2018.0158 (PMC6073651; doi:10.1098/rsif.2018.0158)
Supplement: Instructions [file rsif20180158supp3.tar › Final_instructions/Code.txt]

1) No treatment
2) Image scoring
3) Group scoring
4) Self scoring
5) Truthful scoring
